# Supplementary material for: Diethyl 4-[4-(dimethyl­amino)phen­yl]-2,6-dimethyl-1,4-dihydro­pyridine-3,5-dicarboxyl­ate
Source: Acta Crystallogr Sect E Struct Rep Online. 2010 Feb 6;66(Pt 3):o519. doi: 10.1107/S1600536810003508 (PMC2983663; doi:10.1107/S1600536810003508)
Supplement: Supplementary file 1 [file e-66-0o519-sup1.cif]

##############################################################################
###                                                                        ###
###        Electronic paper (Acta Crystallographica Section E)             ###
###                                                                        ###
##############################################################################
#                                                                            #
# This CIF contains the data in a paper accepted for publication in Acta     #
# Crystallographica Section E. It conforms to the requirements of Notes      #
# for Authors for Section E, and has been peer reviewed under the auspices   #
# of the IUCr Commission on Journals.                                        #
#                                                                            #
# Full details of the Crystallographic Information File format               #
# are given in the paper "The Crystallographic Information File (CIF):       #
# a New Standard Archive File for Crystallography" by S. R. Hall, F. H.      #
# Allen and I. D. Brown [Acta Cryst. (1991), A47, 655-685].                  #
#                                                                            #
# The current version of the core CIF dictionary is obtainable from          #
# ftp://ftp.iucr.org/pub/cif_core.dic. The current version number is 2.4.    #
#                                                                            #
# Software is freely available for graphical display of the structure(s) in  #
# this CIF.  For information consult the CIF home page http://www.iucr.org/  #
# cif/home.html                                                              #
#                                                                            #
# This file may be used for bona fide research purposes within the           #
# scientific community so long as proper attribution is given to the journal # 
# article from which it was obtained.                                        #
#                                                                            #
##############################################################################
                                             
data_I
_audit_creation_method     SHELXL-97
_chemical_name_systematic
;
Diethyl
4-[4-(dimethylamino)phenyl]-2,6-dimethyl-1,4-dihydropyridine-3,5-dicarboxylate
;
_chemical_name_common     ?
_chemical_formula_moiety     'C21 H28 N2 O4'
_chemical_formula_sum     'C21 H28 N2 O4'
_chemical_formula_iupac     'C21 H28 N2 O4'
_chemical_formula_weight     372.45
_chemical_melting_point     ?
_symmetry_cell_setting     'Monoclinic'
_symmetry_space_group_name_H-M     'P 21/n  '
loop_
    _symmetry_equiv_pos_as_xyz
    'x, y, z'
    '-x+1/2, y+1/2, -z+1/2'
    '-x, -y, -z'
    'x-1/2, -y-1/2, z-1/2'
_cell_length_a     7.5023(7)
_cell_length_b     14.9797(14)
_cell_length_c     18.0691(19)
_cell_angle_alpha     90.00
_cell_angle_beta     91.0210(10)
_cell_angle_gamma     90.00
_cell_volume     2030.3(3)
_cell_formula_units_Z     4
_cell_measurement_reflns_used     1665
_cell_measurement_theta_min     2.633
_cell_measurement_theta_max     20.897
_cell_measurement_temperature     298(2)
_exptl_crystal_description     needle
_exptl_crystal_colour     red
_exptl_crystal_size_max     0.49
_exptl_crystal_size_mid     0.48
_exptl_crystal_size_min     0.47
_exptl_crystal_density_diffrn     1.218
_exptl_crystal_density_meas     ?
_exptl_crystal_density_method     'not measured'
_exptl_crystal_F_000     800
_exptl_absorpt_coefficient_mu     0.084
_exptl_absorpt_correction_type     multi-scan
_exptl_absorpt_process_details     '(SADABS; Sheldrick, 1996)'
_exptl_absorpt_correction_T_min     0.9598
_exptl_absorpt_correction_T_max     0.9614
_exptl_special_details
;
 ?
;
_diffrn_ambient_temperature     298(2)
_diffrn_radiation_type     MoK\a
_diffrn_radiation_wavelength     0.71073
_diffrn_radiation_source     'fine-focus sealed tube'
_diffrn_radiation_monochromator     graphite
_diffrn_measurement_device_type     'Bruker SMART APEX CCD area-detector'
_diffrn_measurement_method     'phi and omega scans'
_diffrn_detector_area_resol_mean     ?
_diffrn_reflns_number     10007
_diffrn_reflns_av_R_equivalents     0.0672
_diffrn_reflns_av_sigmaI/netI     0.0847
_diffrn_reflns_theta_min     1.77
_diffrn_reflns_theta_max     25.01
_diffrn_reflns_theta_full     25.01
_diffrn_measured_fraction_theta_max     0.999
_diffrn_measured_fraction_theta_full     0.999
_diffrn_reflns_limit_h_min     -8
_diffrn_reflns_limit_h_max     8
_diffrn_reflns_limit_k_min     -11
_diffrn_reflns_limit_k_max     17
_diffrn_reflns_limit_l_min     -21
_diffrn_reflns_limit_l_max     21
_diffrn_standards_number     ?
_diffrn_standards_interval_count     ?
_diffrn_standards_interval_time     ?
_diffrn_standards_decay_%     ?
_refine_special_details
;
 Refinement of F^2^ against ALL reflections.  The weighted R-factor wR and
 goodness of fit S are based on F^2^, conventional R-factors R are based
 on F, with F set to zero for negative F^2^. The threshold expression of
 F^2^ > 2sigma(F^2^) is used only for calculating R-factors(gt) etc. and is
 not relevant to the choice of reflections for refinement.  R-factors based
 on F^2^ are statistically about twice as large as those based on F, and R-
 factors based on ALL data will be even larger.
;
_reflns_number_total     3572
_reflns_number_gt     1680
_reflns_threshold_expression     I>2sigma(I)
_refine_ls_structure_factor_coef     Fsqd
_refine_ls_matrix_type     full
_refine_ls_R_factor_all     0.1418
_refine_ls_R_factor_gt     0.0605
_refine_ls_wR_factor_gt     0.1432
_refine_ls_wR_factor_ref     0.2017
_refine_ls_goodness_of_fit_ref     1.015
_refine_ls_restrained_S_all     1.015
_refine_ls_number_reflns     3572
_refine_ls_number_parameters     270
_refine_ls_number_restraints     0
_refine_ls_hydrogen_treatment     constr
_refine_ls_weighting_scheme     calc
_refine_ls_weighting_details
         'calc w=1/[\s^2^(Fo^2^)+(0.0653P)^2^+1.4769P] where P=(Fo^2^+2Fc^2^)/3'
_atom_sites_solution_hydrogens     geom
_atom_sites_solution_primary     direct
_atom_sites_solution_secondary     difmap
_refine_ls_shift/su_max     0.001
_refine_ls_shift/su_mean     0.000
_refine_diff_density_max     0.185
_refine_diff_density_min     -0.178
_refine_ls_extinction_method     none
_refine_ls_extinction_coef     ?
loop_
    _atom_type_symbol
    _atom_type_description
    _atom_type_scat_dispersion_real
    _atom_type_scat_dispersion_imag
    _atom_type_scat_source
    'C' 'C' 0.0033 0.0016
                         'International Tables Vol C Tables 4.2.6.8 and 6.1.1.4'
    'H' 'H' 0.0000 0.0000
                         'International Tables Vol C Tables 4.2.6.8 and 6.1.1.4'
    'O' 'O' 0.0106 0.0060
                         'International Tables Vol C Tables 4.2.6.8 and 6.1.1.4'
    'N' 'N' 0.0061 0.0033
                         'International Tables Vol C Tables 4.2.6.8 and 6.1.1.4'
_computing_data_collection     'SMART (Siemens, 1996)'
_computing_cell_refinement     'SAINT (Siemens, 1996)'
_computing_data_reduction     'SAINT (Siemens, 1996)'
_computing_structure_solution     'SHELXS97 (Sheldrick, 2008)'
_computing_structure_refinement     'SHELXL97 (Sheldrick, 2008)'
_computing_molecular_graphics     'SHELXTL (Sheldrick, 2008)'
_computing_publication_material     'SHELXTL (Sheldrick, 2008)'
loop_
    _atom_site_type_symbol
    _atom_site_label
    _atom_site_fract_x
    _atom_site_fract_y
    _atom_site_fract_z
    _atom_site_U_iso_or_equiv
    _atom_site_adp_type
    _atom_site_calc_flag
    _atom_site_refinement_flags
    _atom_site_occupancy
    _atom_site_disorder_assembly
    _atom_site_disorder_group
    N N1 1.0562(4) 0.1513(2) 1.06111(16) 0.0535(9) Uani d . 1 . .
    H H1 1.1638 0.1618 1.0758 0.064 Uiso calc R 1 . .
    N N2 0.6296(5) 0.5330(2) 0.8972(2) 0.0785(11) Uani d . 1 . .
    O O1 0.6518(4) 0.0907(2) 0.86907(16) 0.0810(10) Uani d . 1 . .
    O O2 0.9341(5) 0.0681(3) 0.84207(18) 0.1139(14) Uani d . 1 . .
    O O3 0.6311(3) 0.1834(2) 1.20424(14) 0.0693(9) Uani d . 1 . .
    O O4 0.4439(3) 0.1727(2) 1.10883(14) 0.0679(9) Uani d . 1 . .
    C C1 1.0290(5) 0.1244(2) 0.9891(2) 0.0495(10) Uani d . 1 A .
    C C2 0.8620(5) 0.1274(2) 0.96009(18) 0.0464(9) Uani d . 1 . .
    C C3 0.7131(5) 0.1728(2) 1.00311(17) 0.0436(9) Uani d . 1 A .
    H H3 0.6020 0.1402 0.9931 0.052 Uiso calc R 1 . .
    C C4 0.7524(4) 0.1684(2) 1.08551(17) 0.0414(9) Uani d . 1 . .
    C C5 0.9222(5) 0.1625(3) 1.11124(18) 0.0474(9) Uani d . 1 A .
    C C6 1.1942(5) 0.0920(3) 0.9527(2) 0.0677(12) Uani d . 1 . .
    H H6A 1.1736 0.0334 0.9327 0.102 Uiso calc R 1 A .
    H H6B 1.2902 0.0896 0.9885 0.102 Uiso calc R 1 . .
    H H6C 1.2250 0.1321 0.9135 0.102 Uiso calc R 1 . .
    C C7 0.8257(7) 0.0925(3) 0.8863(2) 0.0648(12) Uani d . 1 A .
    C C8 0.624(3) 0.0697(13) 0.7887(8) 0.077(4) Uani d P 0.67(4) A 1
    H H8A 0.6810 0.1141 0.7582 0.092 Uiso calc PR 0.67(4) A 1
    H H8B 0.6723 0.0115 0.7771 0.092 Uiso calc PR 0.67(4) A 1
    C C9 0.428(2) 0.0708(15) 0.7756(8) 0.095(5) Uani d P 0.67(4) A 1
    H H9A 0.3732 0.0268 0.8065 0.142 Uiso calc PR 0.67(4) A 1
    H H9B 0.4022 0.0574 0.7246 0.142 Uiso calc PR 0.67(4) A 1
    H H9C 0.3820 0.1288 0.7873 0.142 Uiso calc PR 0.67(4) A 1
    C C8' 0.557(5) 0.036(2) 0.814(2) 0.079(9) Uani d P 0.33(4) A 2
    H H8'1 0.4525 0.0074 0.8345 0.094 Uiso calc PR 0.33(4) A 2
    H H8'2 0.6338 -0.0093 0.7929 0.094 Uiso calc PR 0.33(4) A 2
    C C9' 0.508(6) 0.107(3) 0.7585(16) 0.098(10) Uani d P 0.33(4) A 2
    H H9'1 0.4027 0.1381 0.7745 0.146 Uiso calc PR 0.33(4) A 2
    H H9'2 0.4844 0.0805 0.7111 0.146 Uiso calc PR 0.33(4) A 2
    H H9'3 0.6041 0.1491 0.7547 0.146 Uiso calc PR 0.33(4) A 2
    C C10 0.6878(4) 0.2688(2) 0.97650(17) 0.0420(9) Uani d . 1 . .
    C C11 0.7898(5) 0.3382(3) 1.0039(2) 0.0577(11) Uani d . 1 A .
    H H11 0.8738 0.3263 1.0411 0.069 Uiso calc R 1 . .
    C C12 0.7721(5) 0.4242(3) 0.9787(2) 0.0619(11) Uani d . 1 . .
    H H12 0.8445 0.4686 0.9990 0.074 Uiso calc R 1 A .
    C C13 0.6486(5) 0.4466(3) 0.9232(2) 0.0553(10) Uani d . 1 A .
    C C14 0.5446(5) 0.3772(3) 0.8956(2) 0.0629(11) Uani d . 1 . .
    H H14 0.4592 0.3888 0.8589 0.076 Uiso calc R 1 A .
    C C15 0.5659(5) 0.2911(3) 0.9218(2) 0.0584(11) Uani d . 1 A .
    H H15 0.4947 0.2462 0.9015 0.070 Uiso calc R 1 . .
    C C16 0.7323(7) 0.6039(3) 0.9282(3) 0.0911(16) Uani d . 1 . .
    H H16A 0.7142 0.6064 0.9806 0.137 Uiso calc R 1 . .
    H H16B 0.6959 0.6593 0.9060 0.137 Uiso calc R 1 . .
    H H16C 0.8563 0.5937 0.9189 0.137 Uiso calc R 1 . .
    C C17 0.4833(7) 0.5557(3) 0.8486(3) 0.0834(15) Uani d . 1 . .
    H H17A 0.4969 0.5257 0.8021 0.125 Uiso calc R 1 . .
    H H17B 0.4815 0.6190 0.8407 0.125 Uiso calc R 1 . .
    H H17C 0.3735 0.5374 0.8705 0.125 Uiso calc R 1 . .
    C C18 0.5961(5) 0.1746(2) 1.1321(2) 0.0467(9) Uani d . 1 A .
    C C19 0.4839(5) 0.1922(3) 1.2541(2) 0.0735(14) Uani d . 1 . .
    H H19A 0.3974 0.1452 1.2448 0.088 Uiso calc R 1 . .
    H H19B 0.4253 0.2493 1.2466 0.088 Uiso calc R 1 . .
    C C20 0.5528(7) 0.1859(4) 1.3293(3) 0.113(2) Uani d . 1 . .
    H H20A 0.6072 0.1285 1.3367 0.170 Uiso calc R 1 . .
    H H20B 0.4570 0.1932 1.3632 0.170 Uiso calc R 1 . .
    H H20C 0.6400 0.2319 1.3377 0.170 Uiso calc R 1 . .
    C C21 0.9918(5) 0.1636(3) 1.1893(2) 0.0708(13) Uani d . 1 . .
    H H21A 0.9342 0.2103 1.2162 0.106 Uiso calc R 1 A .
    H H21B 1.1181 0.1739 1.1895 0.106 Uiso calc R 1 . .
    H H21C 0.9677 0.1071 1.2123 0.106 Uiso calc R 1 . .
loop_
    _atom_site_aniso_label
    _atom_site_aniso_U_11
    _atom_site_aniso_U_22
    _atom_site_aniso_U_33
    _atom_site_aniso_U_12
    _atom_site_aniso_U_13
    _atom_site_aniso_U_23
    N1 0.0339(17) 0.075(2) 0.0513(19) -0.0034(15) 0.0033(15) -0.0005(16)
    N2 0.089(3) 0.055(2) 0.091(3) -0.002(2) -0.019(2) 0.017(2)
    O1 0.085(2) 0.086(2) 0.071(2) 0.0062(18) -0.0216(17) -0.0345(17)
    O2 0.108(3) 0.169(4) 0.065(2) 0.033(3) 0.006(2) -0.044(2)
    O3 0.0432(16) 0.118(3) 0.0468(17) 0.0008(15) 0.0103(13) -0.0104(15)
    O4 0.0372(16) 0.109(2) 0.0575(17) 0.0035(15) 0.0019(13) 0.0050(15)
    C1 0.043(2) 0.056(2) 0.050(2) -0.0050(19) 0.0102(18) 0.0038(19)
    C2 0.051(2) 0.048(2) 0.041(2) -0.0027(18) 0.0047(18) -0.0003(17)
    C3 0.039(2) 0.053(2) 0.0386(19) -0.0056(17) 0.0000(16) 0.0004(17)
    C4 0.037(2) 0.050(2) 0.0371(19) 0.0003(17) 0.0017(16) 0.0013(16)
    C5 0.040(2) 0.060(3) 0.043(2) 0.0017(18) 0.0032(18) 0.0021(18)
    C6 0.056(3) 0.084(3) 0.064(3) 0.004(2) 0.020(2) -0.003(2)
    C7 0.070(3) 0.070(3) 0.054(3) 0.007(2) -0.007(2) -0.009(2)
    C8 0.081(10) 0.092(9) 0.058(7) -0.008(6) -0.009(6) -0.029(6)
    C9 0.079(10) 0.134(13) 0.071(7) -0.020(7) -0.011(6) -0.032(7)
    C8' 0.085(18) 0.079(17) 0.071(16) -0.012(11) -0.005(13) -0.023(13)
    C9' 0.10(3) 0.12(2) 0.075(14) -0.004(16) -0.022(15) 0.003(14)
    C10 0.041(2) 0.051(2) 0.0346(19) -0.0020(18) 0.0004(16) 0.0033(16)
    C11 0.054(2) 0.059(3) 0.059(2) -0.006(2) -0.0139(19) 0.009(2)
    C12 0.063(3) 0.055(3) 0.066(3) -0.012(2) -0.016(2) 0.006(2)
    C13 0.058(3) 0.054(3) 0.053(2) 0.003(2) 0.002(2) 0.010(2)
    C14 0.061(3) 0.066(3) 0.061(3) 0.000(2) -0.018(2) 0.010(2)
    C15 0.062(3) 0.056(3) 0.056(2) -0.005(2) -0.018(2) 0.002(2)
    C16 0.106(4) 0.065(3) 0.102(4) -0.010(3) -0.005(3) 0.013(3)
    C17 0.100(4) 0.069(3) 0.081(3) 0.014(3) -0.007(3) 0.019(3)
    C18 0.041(2) 0.057(3) 0.041(2) 0.0039(18) 0.0010(18) 0.0046(18)
    C19 0.048(3) 0.113(4) 0.059(3) 0.006(2) 0.018(2) -0.006(2)
    C20 0.095(4) 0.186(7) 0.059(3) 0.004(4) 0.022(3) -0.018(3)
    C21 0.048(2) 0.112(4) 0.052(2) 0.013(2) -0.005(2) -0.001(2)
_geom_special_details
;
 All esds (except the esd in the dihedral angle between two l.s. planes)
 are estimated using the full covariance matrix.  The cell esds are taken
 into account individually in the estimation of esds in distances, angles
 and torsion angles; correlations between esds in cell parameters are only
 used when they are defined by crystal symmetry.  An approximate (isotropic)
 treatment of cell esds is used for estimating esds involving l.s. planes.
;
loop_
    _geom_bond_atom_site_label_1
    _geom_bond_atom_site_label_2
    _geom_bond_site_symmetry_2
    _geom_bond_distance
    _geom_bond_publ_flag
    N1 C1 . 1.374(4) ?
    N1 C5 . 1.375(4) ?
    N1 H1 . 0.8600 ?
    N2 C13 . 1.384(5) ?
    N2 C16 . 1.421(5) ?
    N2 C17 . 1.434(5) ?
    O1 C7 . 1.336(5) ?
    O1 C8' . 1.47(2) ?
    O1 C8 . 1.497(11) ?
    O2 C7 . 1.208(5) ?
    O3 C18 . 1.332(4) ?
    O3 C19 . 1.444(4) ?
    O4 C18 . 1.210(4) ?
    C1 C2 . 1.350(5) ?
    C1 C6 . 1.495(5) ?
    C2 C7 . 1.453(5) ?
    C2 C3 . 1.531(5) ?
    C3 C4 . 1.514(4) ?
    C3 C10 . 1.528(5) ?
    C3 H3 . 0.9800 ?
    C4 C5 . 1.352(5) ?
    C4 C18 . 1.459(5) ?
    C5 C21 . 1.495(5) ?
    C6 H6A . 0.9600 ?
    C6 H6B . 0.9600 ?
    C6 H6C . 0.9600 ?
    C8 C9 . 1.48(3) ?
    C8 H8A . 0.9700 ?
    C8 H8B . 0.9700 ?
    C9 H9A . 0.9600 ?
    C9 H9B . 0.9600 ?
    C9 H9C . 0.9600 ?
    C8' C9' . 1.51(7) ?
    C8' H8'1 . 0.9700 ?
    C8' H8'2 . 0.9700 ?
    C9' H9'1 . 0.9600 ?
    C9' H9'2 . 0.9600 ?
    C9' H9'3 . 0.9600 ?
    C10 C15 . 1.376(5) ?
    C10 C11 . 1.377(5) ?
    C11 C12 . 1.372(5) ?
    C11 H11 . 0.9300 ?
    C12 C13 . 1.393(5) ?
    C12 H12 . 0.9300 ?
    C13 C14 . 1.388(5) ?
    C14 C15 . 1.381(5) ?
    C14 H14 . 0.9300 ?
    C15 H15 . 0.9300 ?
    C16 H16A . 0.9600 ?
    C16 H16B . 0.9600 ?
    C16 H16C . 0.9600 ?
    C17 H17A . 0.9600 ?
    C17 H17B . 0.9600 ?
    C17 H17C . 0.9600 ?
    C19 C20 . 1.447(6) ?
    C19 H19A . 0.9700 ?
    C19 H19B . 0.9700 ?
    C20 H20A . 0.9600 ?
    C20 H20B . 0.9600 ?
    C20 H20C . 0.9600 ?
    C21 H21A . 0.9600 ?
    C21 H21B . 0.9600 ?
    C21 H21C . 0.9600 ?
loop_
    _geom_angle_atom_site_label_1
    _geom_angle_atom_site_label_2
    _geom_angle_atom_site_label_3
    _geom_angle_site_symmetry_1
    _geom_angle_site_symmetry_3
    _geom_angle
    _geom_angle_publ_flag
    C1 N1 C5 . . 124.2(3) ?
    C1 N1 H1 . . 117.9 ?
    C5 N1 H1 . . 117.9 ?
    C13 N2 C16 . . 120.9(4) ?
    C13 N2 C17 . . 120.2(4) ?
    C16 N2 C17 . . 117.9(4) ?
    C7 O1 C8' . . 129.0(13) ?
    C7 O1 C8 . . 110.6(8) ?
    C8' O1 C8 . . 33.4(12) ?
    C18 O3 C19 . . 118.7(3) ?
    C2 C1 N1 . . 118.6(3) ?
    C2 C1 C6 . . 127.7(4) ?
    N1 C1 C6 . . 113.7(3) ?
    C1 C2 C7 . . 120.1(4) ?
    C1 C2 C3 . . 119.9(3) ?
    C7 C2 C3 . . 120.0(3) ?
    C4 C3 C10 . . 111.8(3) ?
    C4 C3 C2 . . 110.4(3) ?
    C10 C3 C2 . . 110.2(3) ?
    C4 C3 H3 . . 108.1 ?
    C10 C3 H3 . . 108.1 ?
    C2 C3 H3 . . 108.1 ?
    C5 C4 C18 . . 124.6(3) ?
    C5 C4 C3 . . 120.5(3) ?
    C18 C4 C3 . . 114.9(3) ?
    C4 C5 N1 . . 118.5(3) ?
    C4 C5 C21 . . 129.4(3) ?
    N1 C5 C21 . . 112.1(3) ?
    C1 C6 H6A . . 109.5 ?
    C1 C6 H6B . . 109.5 ?
    H6A C6 H6B . . 109.5 ?
    C1 C6 H6C . . 109.5 ?
    H6A C6 H6C . . 109.5 ?
    H6B C6 H6C . . 109.5 ?
    O2 C7 O1 . . 120.4(4) ?
    O2 C7 C2 . . 126.8(4) ?
    O1 C7 C2 . . 112.8(4) ?
    C9 C8 O1 . . 106.0(14) ?
    C9 C8 H8A . . 110.5 ?
    O1 C8 H8A . . 110.5 ?
    C9 C8 H8B . . 110.5 ?
    O1 C8 H8B . . 110.5 ?
    H8A C8 H8B . . 108.7 ?
    O1 C8' C9' . . 99(3) ?
    O1 C8' H8'1 . . 111.9 ?
    C9' C8' H8'1 . . 111.9 ?
    O1 C8' H8'2 . . 111.9 ?
    C9' C8' H8'2 . . 111.9 ?
    H8'1 C8' H8'2 . . 109.6 ?
    C8' C9' H9'1 . . 109.5 ?
    C8' C9' H9'2 . . 109.5 ?
    H9'1 C9' H9'2 . . 109.5 ?
    C8' C9' H9'3 . . 109.5 ?
    H9'1 C9' H9'3 . . 109.5 ?
    H9'2 C9' H9'3 . . 109.5 ?
    C15 C10 C11 . . 115.7(3) ?
    C15 C10 C3 . . 122.1(3) ?
    C11 C10 C3 . . 122.2(3) ?
    C12 C11 C10 . . 122.6(4) ?
    C12 C11 H11 . . 118.7 ?
    C10 C11 H11 . . 118.7 ?
    C11 C12 C13 . . 121.7(4) ?
    C11 C12 H12 . . 119.2 ?
    C13 C12 H12 . . 119.2 ?
    N2 C13 C14 . . 121.7(4) ?
    N2 C13 C12 . . 122.2(4) ?
    C14 C13 C12 . . 116.1(4) ?
    C15 C14 C13 . . 121.0(4) ?
    C15 C14 H14 . . 119.5 ?
    C13 C14 H14 . . 119.5 ?
    C10 C15 C14 . . 122.9(4) ?
    C10 C15 H15 . . 118.5 ?
    C14 C15 H15 . . 118.5 ?
    N2 C16 H16A . . 109.5 ?
    N2 C16 H16B . . 109.5 ?
    H16A C16 H16B . . 109.5 ?
    N2 C16 H16C . . 109.5 ?
    H16A C16 H16C . . 109.5 ?
    H16B C16 H16C . . 109.5 ?
    N2 C17 H17A . . 109.5 ?
    N2 C17 H17B . . 109.5 ?
    H17A C17 H17B . . 109.5 ?
    N2 C17 H17C . . 109.5 ?
    H17A C17 H17C . . 109.5 ?
    H17B C17 H17C . . 109.5 ?
    O4 C18 O3 . . 120.7(3) ?
    O4 C18 C4 . . 124.1(3) ?
    O3 C18 C4 . . 115.1(3) ?
    O3 C19 C20 . . 108.4(4) ?
    O3 C19 H19A . . 110.0 ?
    C20 C19 H19A . . 110.0 ?
    O3 C19 H19B . . 110.0 ?
    C20 C19 H19B . . 110.0 ?
    H19A C19 H19B . . 108.4 ?
    C19 C20 H20A . . 109.5 ?
    C19 C20 H20B . . 109.5 ?
    H20A C20 H20B . . 109.5 ?
    C19 C20 H20C . . 109.5 ?
    H20A C20 H20C . . 109.5 ?
    H20B C20 H20C . . 109.5 ?
    C5 C21 H21A . . 109.5 ?
    C5 C21 H21B . . 109.5 ?
    H21A C21 H21B . . 109.5 ?
    C5 C21 H21C . . 109.5 ?
    H21A C21 H21C . . 109.5 ?
    H21B C21 H21C . . 109.5 ?
loop_
    _geom_hbond_atom_site_label_D
    _geom_hbond_atom_site_label_H
    _geom_hbond_atom_site_label_A
    _geom_hbond_site_symmetry_A
    _geom_hbond_distance_DH
    _geom_hbond_distance_HA
    _geom_hbond_distance_DA
    _geom_hbond_angle_DHA
    N1 H1 O4 1_655 0.86 2.18 3.036(4) 173.3
data_global
_journal_date_recd_electronic     2010-01-03
_journal_date_accepted     2010-01-28
_journal_name_full     'Acta Crystallographica, Section E'
_journal_year     2010
_journal_volume     66
_journal_issue      3
_journal_page_first     o519
_journal_page_last     o519
_journal_paper_category     QO
_journal_coeditor_code     CV2687
_publ_contact_author_name     'Ming-sheng Bai'
_publ_contact_author_address
;
College of Life Science, Ningxia University,
Yinchuan 750021, People's Republic of China
;
_publ_contact_author_email     baiming.s@163.com
_publ_contact_author_fax     '86 957 8567453'
_publ_contact_author_phone     '86 957 8567453'
_publ_section_title
;\
Diethyl
4-[4-(dimethylamino)phenyl]-2,6-dimethyl-1,4-dihydropyridine-3,5-\
dicarboxylate
;
loop_
    _publ_author_name
    _publ_author_address
    'Xiao-Ling Ji'
;
College of Life Science, Yulin University, Yulin
Shaanxi 719000,
People's Republic of China
;
    'Wang-Bin Sun'
;
College of Life Science, Yulin University, Yulin
Shaanxi 719000,
People's Republic of China
;
    'Qian Zhang'
;
College of Life Science, Yulin University, Yulin
Shaanxi 719000,
People's Republic of China
;
    'Yan-Ping Cao'
;
College of Chemistry and Chemical Engineering,
Yulin University, Yulin
Shaanxi 719000, People's Republic of China
;
    'Ming-Sheng Bai'
;
College of Life Science, Ningxia University,
Yinchuan 750021, People's Republic of China
;
