# Supplementary material for: Diethyl 4-[4-(dimethyl­amino)phen­yl]-2,6-dimethyl-1,4-dihydro­pyridine-3,5-dicarboxyl­ate
Source: Acta Crystallogr Sect E Struct Rep Online. 2010 Feb 6;66(Pt 3):o519. doi: 10.1107/S1600536810003508 (PMC2983663; doi:10.1107/S1600536810003508)
Supplement: Supplementary file 2 [file e-66-0o519-Isup2.hkl]

# 
# h,k,l, Fc-squared, Fo-squared, sigma(Fo-squared) and status flag 
# 
data_I
_shelx_title ' 090507b in P2(1)/n' 
_shelx_refln_list_code          4 
_shelx_F_calc_maximum      212.07 
_exptl_crystal_F_000       800.00 
_reflns_d_resolution_high  0.8404 
 
loop_ 
 _symmetry_equiv_pos_as_xyz 
 'x, y, z' 
 '-x+1/2, y+1/2, -z+1/2' 
 '-x, -y, -z' 
 'x-1/2, -y-1/2, z-1/2' 
 
_cell_length_a     7.5023 
_cell_length_b    14.9797 
_cell_length_c    18.0691 
_cell_angle_alpha  90.000 
_cell_angle_beta   91.021 
_cell_angle_gamma  90.000 
 
_shelx_F_squared_multiplier     1.000 
 
loop_ 
 _refln_index_h 
 _refln_index_k 
 _refln_index_l 
 _refln_F_squared_calc 
 _refln_F_squared_meas 
 _refln_F_squared_sigma 
 _refln_observed_status 
   2   0   0     3745.93     4070.15    243.32 o 
   4   0   0        3.12        2.79      8.02 o 
   6   0   0       10.89       -0.34      7.34 o 
   8   0   0       20.86       64.09     24.67 o 
   1   1   0     4490.75     4362.33    137.45 o 
   2   1   0     2429.01     2320.20     82.91 o 
   3   1   0      304.22      289.72     13.12 o 
   4   1   0       37.22       32.04      5.57 o 
   5   1   0       72.17       68.70      7.74 o 
   6   1   0        3.61       -8.13      5.42 o 
   7   1   0       17.70       12.11      9.77 o 
   8   1   0        0.49       -8.17     12.72 o 
   0   2   0      820.45      751.23     34.67 o 
   1   2   0     3583.05     3864.64    106.37 o 
   2   2   0      820.92      941.61     34.60 o 
   3   2   0        0.96       -1.62      2.72 o 
   4   2   0      310.85      342.62     13.94 o 
   5   2   0      976.17      976.42     34.13 o 
   6   2   0       59.14       37.64     10.13 o 
   7   2   0      398.39      337.84     24.28 o 
   8   2   0       13.36       15.43     15.70 o 
   1   3   0      369.64      338.02     10.32 o 
   2   3   0      339.26      309.82      9.94 o 
   3   3   0     1096.13     1178.02     38.50 o 
   4   3   0       25.18       20.79      4.62 o 
   5   3   0       20.65       17.79      5.59 o 
   6   3   0        0.07       -8.55      6.67 o 
   7   3   0        1.15       -0.02      8.31 o 
   8   3   0       48.28       49.26     15.52 o 
   0   4   0    24995.88    24360.91   1081.68 o 
   1   4   0      208.91      201.80      9.51 o 
   2   4   0       35.17       40.39      5.12 o 
   3   4   0      671.25      745.15     25.43 o 
   4   4   0      273.08      220.82     10.14 o 
   5   4   0       14.98        6.32      5.09 o 
   6   4   0       20.23       12.30      8.14 o 
   7   4   0      187.90      249.21     20.15 o 
   8   4   0        0.43      -17.23     19.53 o 
   1   5   0     2463.32     2560.02     79.21 o 
   2   5   0        2.70       18.41      2.71 o 
   3   5   0       63.06       49.74      5.70 o 
   4   5   0      329.79      314.93     13.16 o 
   5   5   0       83.31       99.19     10.78 o 
   6   5   0        1.13        0.35      6.81 o 
   7   5   0        0.03       -1.92     19.64 o 
   8   5   0        4.06        1.02     18.29 o 
   0   6   0      704.64      635.83     32.75 o 
   1   6   0      183.74      187.45      8.01 o 
   2   6   0     1094.33      993.81     32.50 o 
   3   6   0      197.88      186.52      7.69 o 
   4   6   0       34.78       41.84      7.30 o 
   5   6   0       59.82       68.98     12.74 o 
   6   6   0      238.82      242.01     15.46 o 
   7   6   0        2.26        4.81     11.99 o 
   8   6   0        2.65       14.90     14.68 o 
   1   7   0      291.99      304.85     12.04 o 
   2   7   0        0.00        4.68      3.31 o 
   3   7   0      137.44      140.73     14.14 o 
   4   7   0       48.26       51.42     18.57 o 
   5   7   0       26.63       33.50      8.14 o 
   6   7   0      112.35      155.89     20.13 o 
   7   7   0       20.62       17.51     13.31 o 
   8   7   0        7.72       -1.76     14.32 o 
   0   8   0     2541.36     2595.88    130.61 o 
   1   8   0       38.31       84.91      8.32 o 
   2   8   0        7.59        5.65      4.02 o 
   3   8   0        2.82       -5.65      4.12 o 
   4   8   0        4.55       -5.07      5.65 o 
   5   8   0       18.20       30.86      8.67 o 
   6   8   0       44.52       69.08     38.33 o 
   7   8   0       35.39       57.22     25.18 o 
   1   9   0      161.57      198.71      9.61 o 
   2   9   0      247.33      289.54     12.33 o 
   3   9   0      154.06      204.13     13.53 o 
   4   9   0       71.73       86.46     14.67 o 
   5   9   0       31.24       36.29     13.10 o 
   6   9   0      179.45      221.02     28.48 o 
   7   9   0       58.10       92.57     31.93 o 
   0  10   0       85.55       90.51     11.63 o 
   1  10   0       90.33      133.01      9.60 o 
   2  10   0       56.30       60.09      7.18 o 
   3  10   0       33.78       24.00     10.49 o 
   4  10   0        0.01       -3.58      8.96 o 
   5  10   0       36.03       27.01     13.48 o 
   6  10   0       16.34       11.00     13.20 o 
   7  10   0        0.00        5.67     14.87 o 
   1  11   0      982.46     1056.63     36.37 o 
   2  11   0        1.60       -2.18      6.33 o 
   3  11   0       63.59       37.08     12.38 o 
   4  11   0       94.17       83.48     16.86 o 
   5  11   0        0.19      -15.71     11.56 o 
   6  11   0       69.03       84.30     28.59 o 
   7  11   0        0.12       22.79     16.74 o 
   0  12   0      196.91      217.12     20.03 o 
   1  12   0      404.93      369.92     15.95 o 
   2  12   0      292.27      276.59     15.91 o 
   3  12   0        5.10        2.51     10.25 o 
   4  12   0       38.83       23.03     13.71 o 
   5  12   0        2.45       -3.49     12.58 o 
   6  12   0       40.25       38.71     17.11 o 
   1  13   0        2.91       -4.25      6.88 o 
   2  13   0       10.04        8.34     13.77 o 
   3  13   0       14.51        5.93     11.26 o 
   4  13   0       34.82       27.64     14.03 o 
   5  13   0        0.13      -14.05     13.68 o 
   6  13   0       15.62        8.60     22.65 o 
   0  14   0       92.88      131.81     43.42 o 
   1  14   0        6.36       -5.96      7.26 o 
   2  14   0       14.57       14.52     11.72 o 
   3  14   0       24.39       27.81     13.70 o 
   4  14   0        0.14      -11.04     13.39 o 
   5  14   0       25.74        7.39     16.44 o 
   1  15   0        9.01       18.19     17.45 o 
   2  15   0        6.46        2.72     12.12 o 
   3  15   0        7.86       -4.17     13.28 o 
   4  15   0        1.25      -12.76     14.08 o 
   0  16   0        8.70        8.28     14.79 o 
   1  16   0       16.80       19.63     12.78 o 
   2  16   0       30.63       19.91     13.61 o 
   3  16   0        2.97      -17.69     12.77 o 
   1  17   0        0.00       -2.70     18.20 o 
   2  17   0        0.47        0.59     14.12 o 
  -7   0   1       95.81       97.66     26.00 o 
  -5   0   1      113.97      145.39     12.02 o 
  -3   0   1      861.35     1070.40    126.55 o 
  -1   0   1      481.15      457.70     18.55 o 
   1   0   1     3248.57     3382.49    202.22 o 
   3   0   1        9.81       -4.03      4.92 o 
   5   0   1      100.89      116.04     18.42 o 
   7   0   1      186.50      200.76     35.14 o 
  -8   1   1       19.91        4.06     13.43 o 
  -7   1   1      107.87      117.90     14.94 o 
  -6   1   1       35.73       20.96      7.13 o 
  -5   1   1       46.08       54.84      5.99 o 
  -4   1   1        1.42       -0.87      2.90 o 
  -3   1   1        8.83       13.53      3.39 o 
  -2   1   1     2717.47     2620.55     81.30 o 
  -1   1   1     4281.37     4181.91    149.62 o 
   0   1   1     2015.69     2283.60    121.68 o 
   1   1   1    13961.88    13409.81    408.83 o 
   2   1   1       44.13       39.82      5.42 o 
   3   1   1      333.23      347.09     18.69 o 
   4   1   1      205.06      195.46     11.00 o 
   5   1   1      207.20      189.15     15.80 o 
   6   1   1        8.14       -4.78      5.79 o 
   7   1   1       17.69        0.57      9.07 o 
   8   1   1       10.95        1.07     12.35 o 
  -8   2   1       50.21       54.60     17.38 o 
  -7   2   1      259.48      284.38     26.47 o 
  -6   2   1      291.62      268.55     26.90 o 
  -5   2   1       51.66       43.51      5.52 o 
  -4   2   1     1476.02     1410.75     46.28 o 
  -3   2   1       49.04       38.87      4.24 o 
  -2   2   1     1655.10     1713.85     53.67 o 
  -1   2   1     2168.53     2140.56     77.36 o 
   0   2   1      811.28      690.49     25.98 o 
   1   2   1     3340.80     3373.28    103.74 o 
   2   2   1     3311.96     3108.73    115.04 o 
   3   2   1      390.61      407.65     17.32 o 
   4   2   1      360.70      323.51     15.44 o 
   5   2   1      435.97      389.33     16.42 o 
   6   2   1        0.24       -7.78      5.18 o 
   7   2   1        2.82       10.99      9.28 o 
   8   2   1       28.97       43.40     17.89 o 
  -8   3   1        0.55      -10.37      9.99 o 
  -7   3   1        0.05       -6.76      8.36 o 
  -6   3   1      210.17      204.11     15.42 o 
  -5   3   1      217.32      184.13      9.77 o 
  -4   3   1      119.03      121.99      8.42 o 
  -3   3   1      133.48      129.84      6.33 o 
  -2   3   1     1300.14     1110.65     31.76 o 
  -1   3   1      716.02      709.82     20.46 o 
   0   3   1    13096.41    12241.66    370.47 o 
   1   3   1      532.95      499.92     16.58 o 
   2   3   1        5.90        2.10      1.77 o 
   3   3   1      299.34      349.63     13.51 o 
   4   3   1        4.97        6.27      5.03 o 
   5   3   1        2.50       -0.89      4.72 o 
   6   3   1        1.00       -8.27      5.52 o 
   7   3   1       47.12       41.34     10.37 o 
   8   3   1       13.65       14.08     17.58 o 
  -8   4   1        5.38       -2.39     19.09 o 
  -7   4   1       10.99       -4.22      8.86 o 
  -6   4   1        0.00       10.39      7.57 o 
  -5   4   1       63.18       69.93     17.00 o 
  -4   4   1        4.88        0.07      3.57 o 
  -3   4   1      200.66      224.54      9.40 o 
  -2   4   1     3974.76     3973.84    109.86 o 
  -1   4   1     3583.98     3628.12    111.04 o 
   0   4   1    44975.25    40223.00   1213.55 o 
   1   4   1     1952.03     1978.92     79.76 o 
   2   4   1     3334.03     3158.68     88.12 o 
   3   4   1      173.65      236.98      8.89 o 
   4   4   1      187.74      184.52      9.05 o 
   5   4   1       80.48       91.15      8.46 o 
   6   4   1       43.62       51.56     10.18 o 
   7   4   1       24.75       29.30     22.17 o 
   8   4   1        0.00        8.02     17.14 o 
  -8   5   1        2.71        9.03     19.53 o 
  -7   5   1      170.08      196.49     18.18 o 
  -6   5   1      609.77      586.11     27.62 o 
  -5   5   1        2.53        0.00      5.65 o 
  -4   5   1       58.78       68.26     10.57 o 
  -3   5   1        7.20        4.75      2.54 o 
  -2   5   1      291.50      275.87      9.31 o 
  -1   5   1      188.30      220.83      8.57 o 
   0   5   1      390.59      380.86     13.53 o 
   1   5   1        1.39        2.49      2.51 o 
   2   5   1      626.12      631.44     19.67 o 
   3   5   1     1266.89     1256.11     36.92 o 
   4   5   1      775.72      772.60     27.37 o 
   5   5   1      190.93      192.50     23.48 o 
   6   5   1        9.22        7.60      7.64 o 
   7   5   1      102.22      145.75     26.13 o 
   8   5   1       26.25       19.44     14.63 o 
  -8   6   1       15.76       21.30     22.23 o 
  -7   6   1       84.29      106.01     25.73 o 
  -6   6   1      284.78      261.28     16.16 o 
  -5   6   1       61.83       46.97      8.89 o 
  -4   6   1       23.03       21.03      6.46 o 
  -3   6   1        2.43       -1.46      3.12 o 
  -2   6   1       50.05       71.69      5.88 o 
  -1   6   1      807.91      906.55     29.72 o 
   0   6   1      121.26      109.03      5.72 o 
   1   6   1     2365.60     2336.70     73.63 o 
   2   6   1      332.17      343.07     13.08 o 
   3   6   1       95.64      134.30      7.78 o 
   4   6   1       70.65       89.16      7.80 o 
   5   6   1       39.65       41.21      8.33 o 
   6   6   1       69.50       95.55     16.87 o 
   7   6   1        6.66        0.68     11.10 o 
   8   6   1        0.47       -5.42     12.44 o 
  -8   7   1        0.29      -15.14     12.74 o 
  -7   7   1       63.80       71.82     16.45 o 
  -6   7   1       45.68       82.92     12.73 o 
  -5   7   1      245.95      227.51     14.15 o 
  -4   7   1        0.03       -1.66      5.25 o 
  -3   7   1      364.04      317.67     11.07 o 
  -2   7   1       34.23       45.26      4.79 o 
  -1   7   1       96.93       90.38     11.24 o 
   0   7   1     1971.52     2016.76     63.39 o 
   1   7   1     2674.17     2639.81     82.33 o 
   2   7   1      218.05      187.59      8.63 o 
   3   7   1      339.63      348.95     12.38 o 
   4   7   1      137.76      131.82     19.19 o 
   5   7   1       17.32       15.25      7.03 o 
   6   7   1       12.71       -2.37     10.82 o 
   7   7   1       17.33        4.21     12.62 o 
   8   7   1        2.27      -12.13     13.71 o 
  -7   8   1        0.82      -18.15     12.10 o 
  -6   8   1       28.32       54.57     15.36 o 
  -5   8   1       33.61       31.80      8.60 o 
  -4   8   1        0.59        2.79      5.98 o 
  -3   8   1        0.10       -2.45      4.35 o 
  -2   8   1      168.68      145.40      7.66 o 
  -1   8   1      720.50      778.48     26.68 o 
   0   8   1     1010.44      974.75     48.19 o 
   1   8   1      132.71      132.23      7.22 o 
   2   8   1      123.35      124.28      7.64 o 
   3   8   1       21.19       20.02      5.07 o 
   4   8   1        1.05        2.19      5.78 o 
   5   8   1       22.48       29.60     12.04 o 
   6   8   1        5.67        0.53     11.45 o 
   7   8   1       53.20       82.46     18.48 o 
  -7   9   1        0.32       16.67     14.22 o 
  -6   9   1      306.82      314.23     25.55 o 
  -5   9   1        1.63       -2.85      7.73 o 
  -4   9   1        5.14       -4.36      5.54 o 
  -3   9   1        1.80       -7.52      6.85 o 
  -2   9   1       94.35      103.46      7.99 o 
  -1   9   1        1.12       -2.37      5.61 o 
   0   9   1      393.05      379.34     15.10 o 
   1   9   1      343.61      348.93     14.44 o 
   2   9   1        2.23       -4.32      4.00 o 
   3   9   1      193.34      175.26     12.68 o 
   4   9   1      117.30      179.83     20.36 o 
   5   9   1       46.61       22.46     12.78 o 
   6   9   1       43.70       45.89     15.18 o 
   7   9   1        3.54      -17.50     12.38 o 
  -7  10   1       23.64       45.11     17.46 o 
  -6  10   1       17.04       13.21     22.50 o 
  -5  10   1       63.26       49.35     15.38 o 
  -4  10   1      160.77      180.98     20.97 o 
  -3  10   1       91.22       88.33     14.34 o 
  -2  10   1       83.59       99.96     15.31 o 
  -1  10   1        1.71       -3.58      4.05 o 
   0  10   1      207.00      184.26     10.53 o 
   1  10   1       53.48       62.50      9.65 o 
   2  10   1      148.29      163.97      9.88 o 
   3  10   1       15.25       14.19      9.50 o 
   4  10   1      210.44      266.71     46.24 o 
   5  10   1        0.02       -8.93     14.84 o 
   6  10   1        0.20       -7.69     14.08 o 
   7  10   1        6.13       -7.34     14.48 o 
  -7  11   1        1.63        7.98     15.89 o 
  -6  11   1        0.19       -0.24     13.23 o 
  -5  11   1       10.78       17.29     12.76 o 
  -4  11   1        8.70       -8.25      9.54 o 
  -3  11   1      297.56      266.15     20.21 o 
  -2  11   1      104.02      135.69     12.58 o 
  -1  11   1      474.68      502.99     19.66 o 
   0  11   1      529.80      479.55     20.53 o 
   1  11   1      271.90      247.54     11.96 o 
   2  11   1       17.74       11.65      7.11 o 
   3  11   1       74.13       98.71     16.04 o 
   4  11   1       17.63       -2.07     11.34 o 
   5  11   1        8.47      -12.57     11.06 o 
   6  11   1       10.17       30.35     16.15 o 
   7  11   1       32.20       26.40     18.19 o 
  -6  12   1        0.16       -4.09     15.92 o 
  -5  12   1        0.00      -25.48     16.98 o 
  -4  12   1       57.43       54.30     17.23 o 
  -3  12   1       31.15       28.11     12.35 o 
  -2  12   1        5.13       -0.06     11.23 o 
  -1  12   1        0.57       -5.06      6.10 o 
   0  12   1        0.56        4.39      5.78 o 
   1  12   1       87.94      107.53     10.01 o 
   2  12   1      284.24      271.91     15.98 o 
   3  12   1        6.71        2.34     10.62 o 
   4  12   1       30.78       17.92     13.58 o 
   5  12   1       15.48       10.33     14.00 o 
   6  12   1        3.33        3.48     15.51 o 
  -6  13   1        0.02      -10.76     14.09 o 
  -5  13   1       27.17       14.86     16.96 o 
  -4  13   1        3.31      -15.81     10.54 o 
  -3  13   1        2.89       -3.68     10.78 o 
  -2  13   1        1.66      -12.32      8.65 o 
  -1  13   1        2.64      -10.25      7.45 o 
   0  13   1       12.26        6.71      6.83 o 
   1  13   1       22.52       25.22      7.38 o 
   2  13   1      145.04      136.93     30.96 o 
   3  13   1       89.89       93.23     17.22 o 
   4  13   1        9.47       11.19     13.72 o 
   5  13   1        0.06      -10.49     14.23 o 
   6  13   1       25.74       25.35     17.59 o 
  -5  14   1        2.15       -6.69     19.62 o 
  -4  14   1       21.14       21.92     15.25 o 
  -3  14   1        1.79       -9.76     11.79 o 
  -2  14   1       17.89       28.18     13.32 o 
  -1  14   1       31.43       21.43     12.75 o 
   0  14   1        0.05       -9.19      6.12 o 
   1  14   1        7.19        1.78      7.80 o 
   2  14   1       83.77       90.82     16.90 o 
   3  14   1       23.49        0.67     12.24 o 
   4  14   1        0.00      -19.71     13.14 o 
   5  14   1        0.03      -10.64     14.98 o 
  -4  15   1        0.92       -3.60     14.54 o 
  -3  15   1        1.41      -11.85     11.43 o 
  -2  15   1        0.57       -7.23     10.69 o 
  -1  15   1       16.86       19.11     10.95 o 
   0  15   1        9.15        0.68      8.28 o 
   1  15   1       21.43       15.66      9.08 o 
   2  15   1        1.94      -15.88     11.36 o 
   3  15   1        9.91       20.23     17.32 o 
   4  15   1       31.27       23.47     17.43 o 
  -3  16   1        0.18      -18.34     12.23 o 
  -2  16   1        0.08       11.23     13.15 o 
  -1  16   1        2.65       -0.72     16.96 o 
   0  16   1        9.65        9.28     10.46 o 
   1  16   1        1.11       -2.66     15.90 o 
   2  16   1        1.97       -2.02     16.43 o 
   3  16   1        0.04      -10.84     13.75 o 
  -2  17   1        1.93       -7.93     13.73 o 
  -1  17   1        5.10      -15.37     15.68 o 
   0  17   1        3.02       -4.56     14.35 o 
   1  17   1        0.07       -4.74     15.37 o 
   2  17   1        0.32        0.62     13.89 o 
  -8   0   2      184.48      229.06     37.73 o 
  -6   0   2      316.52      344.40     23.38 o 
  -4   0   2      239.18      263.37     13.07 o 
  -2   0   2    28069.38    25345.86    901.85 o 
   0   0   2     8108.29     7228.72    323.15 o 
   2   0   2     5219.10     6012.82    358.83 o 
   4   0   2      610.61      706.98     49.47 o 
   6   0   2       18.87       -2.26     11.83 o 
   8   0   2       48.07       25.69     19.44 o 
  -8   1   2        0.00        3.46     12.58 o 
  -7   1   2      177.24      235.95     20.32 o 
  -6   1   2     1283.96     1225.93     38.76 o 
  -5   1   2       41.97       54.55      6.95 o 
  -4   1   2       42.90       39.53      4.68 o 
  -3   1   2       53.70      108.40     13.59 o 
  -2   1   2       98.01       98.51      7.05 o 
  -1   1   2     2401.91     2272.23     81.83 o 
   0   1   2      364.51      388.83     31.10 o 
   1   1   2     8716.93     7948.38    276.20 o 
   2   1   2      136.14      110.31     11.14 o 
   3   1   2     1420.59     1416.25     63.49 o 
   4   1   2      415.93      354.32     20.27 o 
   5   1   2       71.47       76.94      9.44 o 
   6   1   2       19.02       12.04     14.28 o 
   7   1   2        2.70       -3.36      8.89 o 
   8   1   2       27.02       11.86     14.63 o 
  -8   2   2       54.61       86.93     18.85 o 
  -7   2   2       62.66       96.06     14.44 o 
  -6   2   2      543.72      557.84     26.43 o 
  -5   2   2        9.87        3.31      4.62 o 
  -4   2   2      357.95      361.37     12.45 o 
  -3   2   2      126.62       95.07      4.69 o 
  -2   2   2       23.96       17.14      2.74 o 
  -1   2   2     1914.12     1838.50     66.88 o 
   0   2   2      151.27      153.61      6.50 o 
   1   2   2     1000.71      918.14     33.41 o 
   2   2   2      178.80      174.21      7.20 o 
   3   2   2     1101.34     1058.17     40.23 o 
   4   2   2      873.16      851.27     34.05 o 
   5   2   2      178.16      180.16     12.84 o 
   6   2   2      106.33      114.37     12.68 o 
   7   2   2      110.10      125.04     14.54 o 
   8   2   2       81.00       80.70     21.61 o 
  -8   3   2        6.71       15.83     14.38 o 
  -7   3   2      263.39      243.16     22.25 o 
  -6   3   2       48.66       85.17     11.28 o 
  -5   3   2      251.50      235.80     11.30 o 
  -4   3   2        1.94       -1.11      2.83 o 
  -3   3   2      415.18      398.37     14.57 o 
  -2   3   2      320.42      281.86     12.62 o 
  -1   3   2     1155.14      980.43     31.63 o 
   0   3   2     3718.82     4040.65    140.84 o 
   1   3   2     4676.97     4592.25    160.46 o 
   2   3   2      112.12      117.20      5.38 o 
   3   3   2       37.54       32.02      5.52 o 
   4   3   2     1493.62     1441.21     54.48 o 
   5   3   2        0.33       -3.06      5.54 o 
   6   3   2       39.85       50.29      9.90 o 
   7   3   2       12.95       -2.16     11.29 o 
   8   3   2        9.85        6.42     19.44 o 
  -8   4   2        0.03      -11.91     11.11 o 
  -7   4   2        7.65       11.88     11.90 o 
  -6   4   2      118.61      129.33     13.57 o 
  -5   4   2      153.43      160.14     12.46 o 
  -4   4   2       53.16       57.43      5.74 o 
  -3   4   2      349.83      391.99     14.34 o 
  -2   4   2        1.92        3.25      2.31 o 
  -1   4   2       57.10       69.37      3.50 o 
   0   4   2     3179.60     3571.43    223.28 o 
   1   4   2      825.85      889.90     28.86 o 
   2   4   2      421.35      403.36     14.28 o 
   3   4   2     1366.60     1399.32     45.15 o 
   4   4   2      304.19      304.32     12.90 o 
   5   4   2       63.57       78.16      7.93 o 
   6   4   2        2.90       -9.74      6.49 o 
   7   4   2        3.51        5.96     11.46 o 
   8   4   2        0.06       20.33     19.04 o 
  -8   5   2       25.75       -2.92     20.37 o 
  -7   5   2       61.85       58.12     11.92 o 
  -6   5   2      350.73      358.33     19.47 o 
  -5   5   2       78.39       59.90      8.98 o 
  -4   5   2      315.25      318.77     16.01 o 
  -3   5   2      101.69      124.02      6.78 o 
  -2   5   2      472.82      447.45     13.83 o 
  -1   5   2      944.69      937.24     30.11 o 
   0   5   2     6767.94     6650.17    202.66 o 
   1   5   2     1050.31      920.02     29.99 o 
   2   5   2      212.70      230.88      9.75 o 
   3   5   2      547.55      560.43     18.67 o 
   4   5   2       89.68      140.84      9.05 o 
   5   5   2      502.60      457.60     18.48 o 
   6   5   2       18.54        0.47      9.75 o 
   7   5   2       12.06        2.00     12.02 o 
   8   5   2        6.81       -1.11     12.68 o 
  -8   6   2        8.98        1.15     20.15 o 
  -7   6   2       82.51      113.44     14.89 o 
  -6   6   2      392.96      388.43     20.87 o 
  -5   6   2      373.34      317.24     17.17 o 
  -4   6   2      226.16      178.88     11.29 o 
  -3   6   2       32.14       52.95      5.34 o 
  -2   6   2      148.21      127.29      5.26 o 
  -1   6   2      349.21      389.98     13.96 o 
   0   6   2        0.45        9.84      4.47 o 
   1   6   2      895.70      992.42     32.55 o 
   2   6   2        1.33        0.81      3.38 o 
   3   6   2       83.89       89.25      6.04 o 
   4   6   2      295.16      336.94     12.57 o 
   5   6   2       72.93       75.91     11.69 o 
   6   6   2        0.24      -13.00      9.46 o 
   7   6   2        2.58       -6.78     11.38 o 
   8   6   2        7.46        0.24     13.71 o 
  -8   7   2        0.00        0.39     14.32 o 
  -7   7   2        2.92       19.25     13.20 o 
  -6   7   2        2.56       13.27      8.73 o 
  -5   7   2       44.72       46.38      9.32 o 
  -4   7   2       11.46       16.78      6.44 o 
  -3   7   2       65.08       78.13      9.15 o 
  -2   7   2      574.76      592.56     20.43 o 
  -1   7   2       35.78       38.41      4.56 o 
   0   7   2     6699.60     7205.72    220.15 o 
   1   7   2        1.49       -4.76      3.18 o 
   2   7   2        0.05       -3.58      3.27 o 
   3   7   2      162.55      179.60      9.12 o 
   4   7   2      107.39      118.47     12.47 o 
   5   7   2       11.05       -1.18      8.84 o 
   6   7   2        7.20       -0.32     10.55 o 
   7   7   2        0.11        0.70     11.90 o 
   8   7   2        0.98       -3.29     13.00 o 
  -7   8   2       10.45       -6.90     11.45 o 
  -6   8   2       22.24       33.73      9.80 o 
  -5   8   2        3.08        2.77      7.71 o 
  -4   8   2       28.89       24.08      7.37 o 
  -3   8   2        0.76       -2.78      4.84 o 
  -2   8   2      682.63      794.43     27.08 o 
  -1   8   2      987.83      892.16     29.86 o 
   0   8   2      573.11      529.40     19.27 o 
   1   8   2       65.08      109.59      9.38 o 
   2   8   2      579.81      491.54     18.47 o 
   3   8   2      135.00      138.92      8.76 o 
   4   8   2       17.69        2.01      8.20 o 
   5   8   2        9.39        5.99      9.99 o 
   6   8   2       57.91       63.64     17.83 o 
   7   8   2        4.87      -10.77     12.57 o 
  -7   9   2      133.65      172.47     24.55 o 
  -6   9   2        0.05       -8.68     14.39 o 
  -5   9   2       17.11       12.83      8.46 o 
  -4   9   2       33.06       19.41     12.32 o 
  -3   9   2       71.63       76.94     12.20 o 
  -2   9   2       12.96       13.71      5.53 o 
  -1   9   2      410.75      438.45     22.68 o 
   0   9   2      338.70      312.74     13.08 o 
   1   9   2        3.88       -0.77      4.03 o 
   2   9   2        0.91       -4.55      4.10 o 
   3   9   2        0.04        2.46      5.02 o 
   4   9   2        9.29       -1.91      9.72 o 
   5   9   2      641.53      681.61     49.49 o 
   6   9   2        5.69        1.40     12.21 o 
   7   9   2       10.20       -0.53     15.35 o 
  -7  10   2       25.10       26.03     16.91 o 
  -6  10   2       24.00       24.45     14.32 o 
  -5  10   2      142.76      171.78     20.09 o 
  -4  10   2       12.45       -1.99      8.80 o 
  -3  10   2       10.49        1.38     10.43 o 
  -2  10   2        3.73        3.86      5.53 o 
  -1  10   2       21.14       27.04      5.60 o 
   0  10   2      123.07      157.65     10.74 o 
   1  10   2       31.00       26.16      5.71 o 
   2  10   2        0.45       -0.46      4.91 o 
   3  10   2       67.06       84.80     10.90 o 
   4  10   2       41.92       38.69     13.78 o 
   5  10   2        9.67        7.74     12.08 o 
   6  10   2       15.09        4.41     13.85 o 
   7  10   2       14.09        1.09     14.69 o 
  -6  11   2        4.76        0.85     14.47 o 
  -5  11   2       81.28      108.50     18.63 o 
  -4  11   2       48.14       34.51     12.95 o 
  -3  11   2       78.65       96.71     15.24 o 
  -2  11   2      107.65      130.20     16.65 o 
  -1  11   2       27.06       25.51      6.16 o 
   0  11   2      255.03      226.93     11.42 o 
   1  11   2       92.73      110.05     10.00 o 
   2  11   2      246.47      201.90     10.96 o 
   3  11   2        1.61       -7.08     10.09 o 
   4  11   2       15.71       -2.36     10.50 o 
   5  11   2        0.02       -0.48     11.26 o 
   6  11   2       62.03       69.39     18.30 o 
  -6  12   2        8.39      -19.07     12.71 o 
  -5  12   2       12.06        0.31     12.22 o 
  -4  12   2       99.03      125.07     19.26 o 
  -3  12   2      114.07      100.93     16.53 o 
  -2  12   2      106.74      149.76     17.98 o 
  -1  12   2       17.99       16.73      7.61 o 
   0  12   2        4.20        5.80      6.06 o 
   1  12   2      195.37      206.74     11.41 o 
   2  12   2      344.86      314.29     17.52 o 
   3  12   2        0.68      -10.13      9.84 o 
   4  12   2       53.16       26.47     14.75 o 
   5  12   2        3.09        4.62     14.73 o 
   6  12   2       15.29        6.96     14.80 o 
  -6  13   2       31.06       42.96     18.47 o 
  -5  13   2       10.50       10.65     12.68 o 
  -4  13   2        6.32       13.40     13.53 o 
  -3  13   2        6.13       -2.10     10.56 o 
  -2  13   2       24.78        9.16     11.29 o 
  -1  13   2        4.13        5.05      7.31 o 
   0  13   2      220.58      224.24     22.01 o 
   1  13   2       73.35      107.70     11.07 o 
   2  13   2        0.99       12.37      8.47 o 
   3  13   2       23.99       10.09     12.56 o 
   4  13   2       36.71       72.89     17.51 o 
   5  13   2        0.40      -17.35     13.54 o 
   6  13   2       46.09       29.88     19.45 o 
  -5  14   2        0.07       -1.97     14.57 o 
  -4  14   2        1.64       -9.22     12.70 o 
  -3  14   2        0.50      -15.17     10.11 o 
  -2  14   2       22.34       10.76     11.04 o 
  -1  14   2        4.61      -13.42      8.95 o 
   0  14   2        0.02      -10.59      7.06 o 
   1  14   2      109.46      131.34     13.86 o 
   2  14   2        8.44       19.81     12.30 o 
   3  14   2        7.04      -16.71     11.14 o 
   4  14   2        0.08      -19.16     12.77 o 
   5  14   2       28.32       20.45     17.44 o 
  -4  15   2        4.48      -19.15     14.12 o 
  -3  15   2        0.22        4.22     12.70 o 
  -2  15   2        0.58      -10.62     11.03 o 
  -1  15   2       70.91       53.76     14.34 o 
   0  15   2        7.18        2.02      8.81 o 
   1  15   2        2.72        2.97      8.44 o 
   2  15   2        8.94      -15.20     11.84 o 
   3  15   2        5.68       13.66     14.39 o 
   4  15   2        3.52       -7.57     14.84 o 
  -3  16   2        0.13       -8.71     16.81 o 
  -2  16   2       36.59       42.45     15.90 o 
  -1  16   2        2.09       -6.65     11.76 o 
   0  16   2        4.29        6.86     14.13 o 
   1  16   2        5.74        0.27     16.30 o 
   2  16   2        1.03        8.59     13.09 o 
   3  16   2       20.58        6.10     18.69 o 
  -2  17   2        1.49       14.17     15.07 o 
  -1  17   2        3.92        8.53     14.12 o 
   0  17   2       28.94       10.54     17.94 o 
   1  17   2       11.48       -3.54     16.96 o 
   2  17   2        4.31      -17.78     13.38 o 
  -7   0   3      246.39      263.69     39.11 o 
  -5   0   3      225.43      207.41     11.85 o 
  -3   0   3      952.58     1090.63     58.84 o 
  -1   0   3    20607.54    19127.08    681.19 o 
   1   0   3      594.38      593.86     40.17 o 
   3   0   3     5539.99     6102.42    366.44 o 
   5   0   3       13.66       12.45     12.05 o 
   7   0   3       53.68       44.04     14.12 o 
  -8   1   3       11.98        9.46     19.77 o 
  -7   1   3        9.06       -4.01     12.63 o 
  -6   1   3        6.16       25.86     10.44 o 
  -5   1   3        0.14        4.35      3.51 o 
  -4   1   3      219.49      214.23      7.87 o 
  -3   1   3      783.15      820.63     22.41 o 
  -2   1   3     2851.70     2586.41     65.98 o 
  -1   1   3     2144.83     2183.31     55.69 o 
   0   1   3     2672.10     2842.91     78.86 o 
   1   1   3      165.27      154.58      9.80 o 
   2   1   3      105.88       91.29     15.66 o 
   3   1   3     2083.42     2215.64    152.60 o 
   4   1   3      198.17      250.10     16.21 o 
   5   1   3       44.95       31.40      9.52 o 
   6   1   3       78.57       62.59     10.37 o 
   7   1   3        7.21       -6.03      8.44 o 
   8   1   3       18.72       16.28     13.29 o 
  -8   2   3       47.16       76.26     18.22 o 
  -7   2   3       54.62       72.70     17.19 o 
  -6   2   3     3430.46     3499.13    134.98 o 
  -5   2   3      138.96      168.96     10.94 o 
  -4   2   3      102.56       92.85      5.82 o 
  -3   2   3      110.71       99.40      7.47 o 
  -2   2   3      872.52      925.91     29.84 o 
  -1   2   3     3545.97     3615.29    110.86 o 
   0   2   3      233.05      239.44      9.79 o 
   1   2   3      121.69      103.97      8.04 o 
   2   2   3     4913.29     5130.50    157.85 o 
   3   2   3       25.23       18.68      4.78 o 
   4   2   3      718.46      758.74     30.93 o 
   5   2   3      456.43      482.35     22.35 o 
   6   2   3       72.81       91.53     17.77 o 
   7   2   3       24.89       17.00      8.23 o 
   8   2   3      109.61      102.97     27.50 o 
  -8   3   3        0.93      -20.58     13.72 o 
  -7   3   3      114.27      145.60     16.41 o 
  -6   3   3       55.86      113.95     12.87 o 
  -5   3   3      229.31      206.12     12.49 o 
  -4   3   3      243.59      238.24      8.90 o 
  -3   3   3       30.48       19.40      3.39 o 
  -2   3   3       36.01       69.62      6.10 o 
  -1   3   3     7603.08     7602.95    309.84 o 
   0   3   3      484.72      501.18     23.06 o 
   1   3   3       29.76       34.25      4.95 o 
   2   3   3       94.44       75.04      4.49 o 
   3   3   3      843.79      843.90     28.58 o 
   4   3   3       15.20       23.65      8.54 o 
   5   3   3       11.40        5.59      5.53 o 
   6   3   3      101.82      112.38     17.28 o 
   7   3   3      191.26      224.00     23.31 o 
   8   3   3        9.16       19.40     19.62 o 
  -8   4   3       86.92      108.36     16.32 o 
  -7   4   3       12.21        0.37     10.68 o 
  -6   4   3      558.61      550.60     42.00 o 
  -5   4   3       70.28      104.33     11.18 o 
  -4   4   3        5.52        6.12      4.72 o 
  -3   4   3       15.47       13.67      4.67 o 
  -2   4   3       12.21       10.51      3.57 o 
  -1   4   3     1254.22     1316.58     37.27 o 
   0   4   3     3363.59     3293.19    166.87 o 
   1   4   3      272.33      288.47     12.36 o 
   2   4   3      137.99       92.45      5.27 o 
   3   4   3      511.93      447.71     16.45 o 
   4   4   3        5.34        4.12      4.91 o 
   5   4   3        2.10       -6.91      5.50 o 
   6   4   3       56.03       55.79     13.07 o 
   7   4   3       48.83       41.20     16.01 o 
   8   4   3       76.73       72.55     17.36 o 
  -8   5   3        4.68        9.54     11.26 o 
  -7   5   3       33.30       28.28     12.45 o 
  -6   5   3        0.97       -6.62      7.55 o 
  -5   5   3       33.15       30.02      7.86 o 
  -4   5   3        8.27        5.56      5.11 o 
  -3   5   3        1.14       -0.58      3.88 o 
  -2   5   3      265.74      266.94     10.41 o 
  -1   5   3      701.16      533.26     18.00 o 
   0   5   3      153.50      163.56      7.95 o 
   1   5   3      102.64       86.81      8.22 o 
   2   5   3      497.66      610.39     24.33 o 
   3   5   3       89.23      123.60      7.02 o 
   4   5   3       26.71       26.36      5.22 o 
   5   5   3       14.61        4.57      6.31 o 
   6   5   3       13.58       12.17     10.85 o 
   7   5   3       19.60       25.25     14.53 o 
   8   5   3        3.26        4.86     12.38 o 
  -8   6   3        0.46       -6.29     19.62 o 
  -7   6   3       29.56       36.87     11.01 o 
  -6   6   3       12.86        2.68      7.77 o 
  -5   6   3      103.20      154.05     21.38 o 
  -4   6   3       13.95        3.05      5.37 o 
  -3   6   3       68.42      106.46     15.48 o 
  -2   6   3      236.17      233.33      8.23 o 
  -1   6   3      605.64      585.48     19.87 o 
   0   6   3      110.74      118.68      6.24 o 
   1   6   3     1099.42     1173.38     38.31 o 
   2   6   3     1133.60     1120.70     37.11 o 
   3   6   3      591.74      635.78     20.37 o 
   4   6   3       21.92       21.20      4.68 o 
   5   6   3       61.06       65.16     13.37 o 
   6   6   3       14.31        3.64     11.19 o 
   7   6   3       57.35       46.28     14.72 o 
   8   6   3        6.78        4.43     12.99 o 
  -8   7   3        0.22       12.49     22.19 o 
  -7   7   3       80.34      115.31     15.23 o 
  -6   7   3        2.57       -7.03      7.92 o 
  -5   7   3      136.01      144.63     23.71 o 
  -4   7   3       49.63       50.18      8.13 o 
  -3   7   3      526.97      501.52     22.65 o 
  -2   7   3        3.06        2.83      2.87 o 
  -1   7   3      176.41      134.18      6.75 o 
   0   7   3     1230.61     1361.93     43.88 o 
   1   7   3      298.04      327.18     13.09 o 
   2   7   3       44.11       68.57      6.60 o 
   3   7   3       21.36       19.76      6.58 o 
   4   7   3       35.01       24.83      6.22 o 
   5   7   3        0.01      -11.47      7.65 o 
   6   7   3        0.99      -14.45     10.40 o 
   7   7   3       15.11        4.95     13.00 o 
   8   7   3        1.25        7.90     14.56 o 
  -7   8   3        1.03        1.55     13.51 o 
  -6   8   3      117.68      130.06     18.36 o 
  -5   8   3       57.25       71.50     11.35 o 
  -4   8   3       45.95       33.09      7.70 o 
  -3   8   3       34.97       27.11      6.68 o 
  -2   8   3      258.46      294.45     11.92 o 
  -1   8   3       51.21       65.04      6.31 o 
   0   8   3      741.95      741.37     31.19 o 
   1   8   3       21.20       10.04      5.06 o 
   2   8   3        1.03       -3.80      3.81 o 
   3   8   3      236.36      230.36     11.20 o 
   4   8   3       15.86       16.53      6.98 o 
   5   8   3        1.34      -11.51      9.42 o 
   6   8   3        5.45        9.48     13.64 o 
   7   8   3        3.05       -4.57     13.53 o 
  -7   9   3       83.76       95.42     19.18 o 
  -6   9   3        0.23        4.24      9.32 o 
  -5   9   3      117.90      139.16     14.89 o 
  -4   9   3        4.84       -1.95      6.32 o 
  -3   9   3       26.50       16.00      8.60 o 
  -2   9   3      265.17      271.99     13.81 o 
  -1   9   3      200.83      160.47      8.74 o 
   0   9   3      294.38      256.85     11.47 o 
   1   9   3      240.05      223.75     18.74 o 
   2   9   3       41.43       76.09     12.54 o 
   3   9   3        1.11       -7.22      4.81 o 
   4   9   3       97.14      102.08     16.63 o 
   5   9   3      323.41      357.87     31.02 o 
   6   9   3       95.42      134.08     21.67 o 
   7   9   3       20.92        7.34     15.23 o 
  -7  10   3        8.31       -9.03     14.05 o 
  -6  10   3      228.82      312.25     31.20 o 
  -5  10   3        3.25       -5.86      7.98 o 
  -4  10   3       54.43       47.88     13.13 o 
  -3  10   3       99.85      125.34     25.24 o 
  -2  10   3      141.58      162.05     17.89 o 
  -1  10   3        8.02        6.37      5.30 o 
   0  10   3      148.22      165.89     13.06 o 
   1  10   3       43.39       44.30      6.74 o 
   2  10   3        7.83        5.50      5.14 o 
   3  10   3        7.04       -1.64      5.50 o 
   4  10   3      172.77      177.62     29.25 o 
   5  10   3       21.12       52.07     15.26 o 
   6  10   3        0.11       -8.59     12.20 o 
   7  10   3       15.70       16.23     14.75 o 
  -6  11   3        0.01       -3.80     22.34 o 
  -5  11   3        6.87       10.47     12.14 o 
  -4  11   3       21.41       16.75     11.54 o 
  -3  11   3      460.38      472.08     53.19 o 
  -2  11   3      693.73      636.17     35.46 o 
  -1  11   3       54.56       77.73     12.16 o 
   0  11   3      311.55      285.40     13.13 o 
   1  11   3       55.47       60.19      7.93 o 
   2  11   3       43.00       59.70      8.36 o 
   3  11   3        6.82        0.63      7.62 o 
   4  11   3       16.26      -13.03     10.92 o 
   5  11   3       27.63       29.83     14.47 o 
   6  11   3        0.05      -16.08     12.98 o 
  -6  12   3       14.21       10.49     15.15 o 
  -5  12   3       13.97       19.19     13.47 o 
  -4  12   3       84.67       83.08     16.84 o 
  -3  12   3      131.00      141.82     19.00 o 
  -2  12   3       53.61       50.73     13.10 o 
  -1  12   3      253.06      210.84     13.20 o 
   0  12   3      291.93      264.57     12.89 o 
   1  12   3        8.06       10.01      6.36 o 
   2  12   3        6.10       12.39      7.31 o 
   3  12   3        1.04      -15.18     10.12 o 
   4  12   3        9.42       -2.42     17.87 o 
   5  12   3        0.61        6.06     32.62 o 
   6  12   3        0.52        1.09     25.75 o 
  -6  13   3        0.02      -12.30     14.31 o 
  -5  13   3       16.01       31.28     15.75 o 
  -4  13   3       12.16       13.51     13.34 o 
  -3  13   3        1.93      -14.85     10.01 o 
  -2  13   3       14.40       13.28     11.29 o 
  -1  13   3       63.65       89.09     11.57 o 
   0  13   3      204.45      217.90     21.15 o 
   1  13   3       16.95        8.77      7.03 o 
   2  13   3       60.70       73.59     11.55 o 
   3  13   3       19.78       14.12     13.09 o 
   4  13   3        3.36        0.40     12.87 o 
   5  13   3       23.96       26.15     16.32 o 
  -5  14   3       60.54       59.32     17.75 o 
  -4  14   3       26.52       26.03     14.09 o 
  -3  14   3        0.52      -14.09     10.44 o 
  -2  14   3        0.01        0.18     10.88 o 
  -1  14   3        1.87       -8.35     14.00 o 
   0  14   3        1.47      -13.17      8.87 o 
   1  14   3        6.18        8.17      7.35 o 
   2  14   3       10.10       13.53     12.63 o 
   3  14   3        2.62       -3.41     13.19 o 
   4  14   3        1.52       -1.48     32.00 o 
   5  14   3        0.31      -22.68     15.12 o 
  -4  15   3        3.36       -9.51     13.66 o 
  -3  15   3        4.91      -17.64     12.13 o 
  -2  15   3       18.87       20.77     13.37 o 
  -1  15   3        9.03      -12.74     11.07 o 
   0  15   3       67.40       57.26     11.79 o 
   1  15   3        2.57       -7.42      8.88 o 
   2  15   3        3.62       12.21     12.71 o 
   3  15   3        3.91       -4.40     13.57 o 
   4  15   3       14.81       13.82     18.36 o 
  -3  16   3        2.88       -2.53     14.26 o 
  -2  16   3        1.17      -17.25     11.50 o 
  -1  16   3       13.68        3.38     11.35 o 
   0  16   3       11.95       17.62     12.10 o 
   1  16   3       17.62       17.81     12.05 o 
   2  16   3        3.97       -0.71     13.49 o 
   3  16   3        7.96       -4.03     14.26 o 
  -2  17   3        2.11      -19.80     13.20 o 
  -1  17   3        0.44      -20.15     17.32 o 
   0  17   3        1.44      -16.92     14.66 o 
   1  17   3        2.92       -3.94     17.32 o 
   2  17   3        0.06       -2.13     22.28 o 
  -8   0   4       41.92       42.07     21.61 o 
  -6   0   4      251.28      238.47     20.18 o 
  -4   0   4      874.30      980.49     45.10 o 
  -2   0   4    11211.80    10901.12    388.04 o 
   0   0   4     1610.72     1489.73     68.57 o 
   2   0   4       22.57        6.51      5.58 o 
   4   0   4      707.89      724.12     51.99 o 
   6   0   4      183.38      179.55     27.99 o 
   8   0   4        9.81       17.98     19.93 o 
  -8   1   4       20.32       34.81     16.23 o 
  -7   1   4        9.97       -5.53     12.10 o 
  -6   1   4      651.72      639.26     30.23 o 
  -5   1   4      101.11      107.03      8.03 o 
  -4   1   4      294.76      310.12     11.83 o 
  -3   1   4      328.52      369.92     11.13 o 
  -2   1   4       13.97       14.02      2.94 o 
  -1   1   4    14223.81    13793.97    346.57 o 
   0   1   4      175.30      195.59      6.00 o 
   1   1   4       60.28       67.57      4.78 o 
   2   1   4        5.43       10.84      3.99 o 
   3   1   4        1.91       -3.06      6.42 o 
   4   1   4      111.22      151.95     14.75 o 
   5   1   4        0.11       -3.15      6.88 o 
   6   1   4       71.90       60.94     11.97 o 
   7   1   4       11.84        6.13     12.15 o 
   8   1   4       11.58       34.59     22.19 o 
  -8   2   4       13.86       36.84     15.97 o 
  -7   2   4       30.30       28.15     10.69 o 
  -6   2   4      368.74      342.14     19.11 o 
  -5   2   4      345.35      328.66     12.91 o 
  -4   2   4        0.00        1.52      2.76 o 
  -3   2   4        3.60        9.94      2.35 o 
  -2   2   4      213.85      202.34     10.20 o 
  -1   2   4    11964.31    11537.06    399.97 o 
   0   2   4     1639.89     1853.87     98.57 o 
   1   2   4      167.24      151.13      7.56 o 
   2   2   4      201.07      207.61     11.99 o 
   3   2   4       49.19       70.86      9.59 o 
   4   2   4       61.54       85.63     10.83 o 
   5   2   4      112.97      102.31     10.88 o 
   6   2   4      236.48      220.64     16.13 o 
   7   2   4       54.20       54.83     20.99 o 
   8   2   4        0.72      -15.50     17.27 o 
  -8   3   4        5.56       -9.68     24.49 o 
  -7   3   4       30.10       30.61     10.74 o 
  -6   3   4      102.63       95.73     11.00 o 
  -5   3   4      713.45      671.89     29.31 o 
  -4   3   4      463.58      456.91     17.05 o 
  -3   3   4     1593.08     1788.35     56.87 o 
  -2   3   4      366.17      430.54     18.08 o 
  -1   3   4     1275.42     1343.42     42.58 o 
   0   3   4      241.58      192.66      8.78 o 
   1   3   4       30.87       42.33      4.74 o 
   2   3   4        0.10        2.59      1.95 o 
   3   3   4      840.64      907.16     30.64 o 
   4   3   4       35.66       43.17      6.69 o 
   5   3   4        0.05        4.03      5.61 o 
   6   3   4       90.33       70.22     12.37 o 
   7   3   4        6.58        8.09     10.05 o 
   8   3   4        3.08        0.16     10.28 o 
  -8   4   4       53.23       84.31     19.49 o 
  -7   4   4       62.34       85.35     17.61 o 
  -6   4   4        1.76       18.55      8.54 o 
  -5   4   4       52.80       61.93     11.82 o 
  -4   4   4        7.66       -1.38      4.56 o 
  -3   4   4      562.22      607.09     25.46 o 
  -2   4   4      286.80      343.60     26.50 o 
  -1   4   4     1126.57     1100.23     35.43 o 
   0   4   4       12.55       13.25      3.35 o 
   1   4   4      867.25      835.62     31.61 o 
   2   4   4      386.97      408.79     34.85 o 
   3   4   4      858.07      889.58     30.12 o 
   4   4   4       27.05       33.20      6.13 o 
   5   4   4       10.86        7.63      7.83 o 
   6   4   4       17.72       -4.10      8.46 o 
   7   4   4        0.48       -7.09      9.24 o 
   8   4   4        6.31       -0.91     10.85 o 
  -8   5   4       46.46       67.28     15.98 o 
  -7   5   4       19.39       17.99      9.69 o 
  -6   5   4      110.34      158.04     15.19 o 
  -5   5   4       39.29       35.31      8.29 o 
  -4   5   4        5.14       -4.64      4.65 o 
  -3   5   4       72.49       93.07      8.74 o 
  -2   5   4      142.89      129.51      6.14 o 
  -1   5   4      428.37      416.59     16.74 o 
   0   5   4      438.74      459.66     18.64 o 
   1   5   4      250.74      198.16      9.89 o 
   2   5   4      314.41      370.51     27.72 o 
   3   5   4      312.53      276.31     11.46 o 
   4   5   4      586.25      592.76     21.70 o 
   5   5   4        4.08        0.71     13.40 o 
   6   5   4        0.23       -5.04      8.86 o 
   7   5   4       37.35       21.48     12.19 o 
   8   5   4       29.78       43.28     18.07 o 
  -8   6   4       28.00       48.02     15.25 o 
  -7   6   4       62.22       82.77     13.42 o 
  -6   6   4      628.20      653.83     39.80 o 
  -5   6   4        0.39       -0.14      6.20 o 
  -4   6   4       17.09        7.88      5.59 o 
  -3   6   4      201.77      219.51     12.25 o 
  -2   6   4      168.49      156.05      7.33 o 
  -1   6   4      248.54      273.02     14.42 o 
   0   6   4        5.86        2.59      3.25 o 
   1   6   4       22.62        9.46      4.34 o 
   2   6   4      195.46      212.21     11.10 o 
   3   6   4       39.78       38.00      7.67 o 
   4   6   4        4.96       -1.56      4.77 o 
   5   6   4       15.23       21.01      8.06 o 
   6   6   4       43.01       36.60     13.56 o 
   7   6   4       13.06        3.94     11.47 o 
   8   6   4        0.34       -3.46     11.46 o 
  -8   7   4        9.15       -1.77     20.28 o 
  -7   7   4       69.33       98.42     14.63 o 
  -6   7   4        4.81       20.79      8.78 o 
  -5   7   4        3.59       -1.29      6.61 o 
  -4   7   4        0.07       -4.13      7.34 o 
  -3   7   4      821.89      756.60     31.87 o 
  -2   7   4      149.83      151.50      8.27 o 
  -1   7   4     1563.99     1435.20     45.98 o 
   0   7   4      234.46      250.09     10.63 o 
   1   7   4      106.76      133.17      8.04 o 
   2   7   4      162.97      144.96      8.69 o 
   3   7   4        0.08       -4.68      4.29 o 
   4   7   4       79.94       79.09     15.73 o 
   5   7   4       11.44        8.93     13.02 o 
   6   7   4       58.34       55.02     15.86 o 
   7   7   4        0.66        8.86     12.49 o 
   8   7   4       25.31       15.78     13.35 o 
  -7   8   4        6.02       14.31     10.26 o 
  -6   8   4       69.34       85.34     12.54 o 
  -5   8   4       74.82      101.85     12.38 o 
  -4   8   4        6.29        4.60      6.24 o 
  -3   8   4      330.46      310.69     16.20 o 
  -2   8   4     1246.82     1216.07     46.98 o 
  -1   8   4      434.11      382.68     15.08 o 
   0   8   4      320.60      310.84     13.81 o 
   1   8   4        2.61       -2.53      3.90 o 
   2   8   4       29.15       26.91      5.39 o 
   3   8   4        0.15       -5.90      4.81 o 
   4   8   4      102.31      112.21     18.71 o 
   5   8   4        0.00      -11.87     10.25 o 
   6   8   4       29.20       -3.98     11.82 o 
   7   8   4      132.55      145.58     22.40 o 
  -7   9   4       47.98       55.39     20.55 o 
  -6   9   4        3.53       -0.76     13.16 o 
  -5   9   4       12.53        6.40      8.04 o 
  -4   9   4       37.40       47.91      9.24 o 
  -3   9   4      272.77      263.90     18.53 o 
  -2   9   4       64.92       86.77      9.10 o 
  -1   9   4      100.98      115.00     14.95 o 
   0   9   4       33.72       28.11      5.53 o 
   1   9   4      145.19      177.11     11.28 o 
   2   9   4       17.65       11.44      5.20 o 
   3   9   4       77.75       66.89      8.93 o 
   4   9   4        0.08       -3.69      7.35 o 
   5   9   4      219.15      286.39     28.18 o 
   6   9   4       14.46       18.57     14.26 o 
   7   9   4       16.24        5.99     14.61 o 
  -7  10   4       18.13       13.60     15.06 o 
  -6  10   4       30.94       52.04     12.22 o 
  -5  10   4       33.62       52.59     11.92 o 
  -4  10   4       15.68        7.33     10.33 o 
  -3  10   4       28.05       24.35     10.47 o 
  -2  10   4      120.95      156.09     24.71 o 
  -1  10   4        0.56       -6.14      4.17 o 
   0  10   4        0.00       -6.46      4.31 o 
   1  10   4      216.08      183.04      9.97 o 
   2  10   4      151.23      183.42     13.61 o 
   3  10   4        1.61       -8.50      5.67 o 
   4  10   4       50.12       30.12     18.16 o 
   5  10   4        6.03        3.94     12.24 o 
   6  10   4        6.04       -9.04     12.83 o 
   7  10   4       29.87       10.78     16.18 o 
  -6  11   4       41.24       28.64     15.18 o 
  -5  11   4      189.18      216.86     52.35 o 
  -4  11   4       39.65       30.09     23.65 o 
  -3  11   4      134.10      158.03     19.43 o 
  -2  11   4       33.33       46.05     17.10 o 
  -1  11   4        8.02       -8.27      5.52 o 
   0  11   4       68.20       82.82      8.92 o 
   1  11   4       22.43       22.87      6.42 o 
   2  11   4       54.06       57.81      8.44 o 
   3  11   4       12.89        1.83     10.10 o 
   4  11   4       16.35       19.12     13.01 o 
   5  11   4       23.39       34.71     15.01 o 
   6  11   4       18.60       23.58     16.35 o 
  -6  12   4        8.70       12.69     17.23 o 
  -5  12   4       13.79        7.42     16.14 o 
  -4  12   4       29.35       30.58     16.19 o 
  -3  12   4      113.40      136.77     19.06 o 
  -2  12   4       41.46       37.94     11.60 o 
  -1  12   4        0.37       -5.51      6.62 o 
   0  12   4        4.68       11.73      6.34 o 
   1  12   4        1.26       -6.94      5.76 o 
   2  12   4      107.60      118.77     11.75 o 
   3  12   4        1.47       -7.94     10.39 o 
   4  12   4        1.68      -11.02     11.78 o 
   5  12   4       13.16        4.02     14.30 o 
   6  12   4        4.55       -2.71     16.41 o 
  -5  13   4       17.70       10.13     13.98 o 
  -4  13   4        4.95      -10.02     11.05 o 
  -3  13   4        9.91       -1.79     10.89 o 
  -2  13   4       31.13       47.31     13.33 o 
  -1  13   4        0.19       -9.90      9.27 o 
   0  13   4      131.95      170.96     15.36 o 
   1  13   4        2.57        7.26      7.07 o 
   2  13   4       14.24       10.85      8.80 o 
   3  13   4       31.45       18.81     14.44 o 
   4  13   4        0.46       -8.19     13.22 o 
   5  13   4        7.71       16.68     16.30 o 
  -5  14   4        0.05       -2.79     13.54 o 
  -4  14   4        8.69       -5.02     12.42 o 
  -3  14   4        0.96        2.75     11.14 o 
  -2  14   4        9.01        5.45     11.43 o 
  -1  14   4       43.99       50.75     13.77 o 
   0  14   4       44.41       66.26     11.14 o 
   1  14   4      382.23      324.06     16.11 o 
   2  14   4       19.50        7.58      8.92 o 
   3  14   4        6.28        0.38     13.58 o 
   4  14   4        1.50      -19.81     13.96 o 
   5  14   4       15.91        7.34     17.84 o 
  -4  15   4       13.64        9.94     15.55 o 
  -3  15   4       31.73       24.64     14.06 o 
  -2  15   4        4.45       -5.98     12.84 o 
  -1  15   4       30.42       43.20     14.76 o 
   0  15   4        8.94        7.18     11.31 o 
   1  15   4       37.32       33.27     11.82 o 
   2  15   4       23.06       14.43     13.50 o 
   3  15   4        0.29        1.65     13.64 o 
   4  15   4        0.37      -10.25     16.63 o 
  -3  16   4        4.19        6.40     18.07 o 
  -2  16   4        1.91      -11.11     12.14 o 
  -1  16   4        3.90        3.48     12.09 o 
   0  16   4       23.15       20.99     12.43 o 
   1  16   4        0.01       -2.51     10.12 o 
   2  16   4        0.67      -21.05     17.43 o 
   3  16   4        5.23       11.14     16.29 o 
  -2  17   4       16.97       24.19     23.23 o 
  -1  17   4        0.83      -14.45     23.30 o 
   0  17   4       15.80       37.78     18.38 o 
   1  17   4        9.21       19.53     18.96 o 
   2  17   4        0.06        1.86     19.44 o 
  -7   0   5        4.85        8.41     17.89 o 
  -5   0   5      199.14      168.19     24.03 o 
  -3   0   5     3725.99     4197.33    151.46 o 
  -1   0   5     7620.78     7614.37    271.30 o 
   1   0   5     1994.62     2605.39    114.68 o 
   3   0   5      222.11      236.10     21.44 o 
   5   0   5        2.77       -9.79      9.70 o 
   7   0   5        2.03       16.52     17.45 o 
  -8   1   5       68.53       80.50     19.91 o 
  -7   1   5       47.48       31.47     14.21 o 
  -6   1   5        5.27       -2.96      9.27 o 
  -5   1   5      386.36      379.12     14.15 o 
  -4   1   5      114.37      126.15     11.45 o 
  -3   1   5       17.96       53.89      9.38 o 
  -2   1   5     1362.70     1468.43     38.29 o 
  -1   1   5     4555.95     4434.46    136.31 o 
   0   1   5     1649.88     1626.04     42.14 o 
   1   1   5        2.32        4.74      2.49 o 
   2   1   5      292.54      209.07     13.42 o 
   3   1   5      623.40      612.29     44.38 o 
   4   1   5      159.67      166.79     14.25 o 
   5   1   5        5.49       -1.74      7.11 o 
   6   1   5      107.50       99.79     16.20 o 
   7   1   5      158.08      176.77     21.73 o 
   8   1   5        0.90        9.65     18.47 o 
  -8   2   5        0.02       -7.23     13.34 o 
  -7   2   5        4.13        9.22     19.97 o 
  -6   2   5       94.46       79.60     12.24 o 
  -5   2   5       37.61       26.73      6.87 o 
  -4   2   5       23.96       16.54      3.60 o 
  -3   2   5     4392.33     4668.52    118.78 o 
  -2   2   5      867.62      880.19     28.95 o 
  -1   2   5     1209.69     1172.50     33.67 o 
   0   2   5        5.64        5.30      4.66 o 
   1   2   5       84.79       81.41      6.43 o 
   2   2   5     2065.12     1969.09     71.75 o 
   3   2   5      165.29      189.42     13.38 o 
   4   2   5       66.08       93.78     12.10 o 
   5   2   5       21.72       33.03      7.67 o 
   6   2   5      285.89      213.35     67.87 o 
   7   2   5       69.94       64.37     12.52 o 
   8   2   5        4.42       13.95     19.75 o 
  -8   3   5       55.20       55.85     18.21 o 
  -7   3   5       31.74       27.76     10.48 o 
  -6   3   5      262.94      246.44     13.52 o 
  -5   3   5        3.46       -6.56      4.72 o 
  -4   3   5       19.88       19.13      4.42 o 
  -3   3   5      793.45      890.18     29.67 o 
  -2   3   5      534.81      560.35     19.00 o 
  -1   3   5       65.94       75.86      6.97 o 
   0   3   5      660.85      651.85     21.75 o 
   1   3   5      535.28      536.97     23.31 o 
   2   3   5       29.85       41.02      8.50 o 
   3   3   5     1348.00     1273.55     42.04 o 
   4   3   5       35.33       32.33      6.08 o 
   5   3   5      201.60      223.77     20.57 o 
   6   3   5      118.61      107.69     14.34 o 
   7   3   5      151.00      167.14     31.05 o 
   8   3   5       28.84       23.87     10.95 o 
  -8   4   5        5.44        5.28     15.21 o 
  -7   4   5       18.18       39.04     11.48 o 
  -6   4   5        0.41       14.27      7.20 o 
  -5   4   5      251.74      213.96     13.04 o 
  -4   4   5       10.54        7.34      5.39 o 
  -3   4   5      629.44      661.98     27.57 o 
  -2   4   5     1905.49     1866.43     69.44 o 
  -1   4   5      187.77      180.73      9.18 o 
   0   4   5      837.33      851.66     32.13 o 
   1   4   5      727.56      811.43     31.24 o 
   2   4   5      207.42      227.50     19.12 o 
   3   4   5       37.88       28.19      4.22 o 
   4   4   5      425.41      400.42     20.42 o 
   5   4   5       89.72      105.38     20.28 o 
   6   4   5       15.74        3.11      8.98 o 
   7   4   5       20.81        9.40     10.16 o 
   8   4   5       23.75       21.01     11.58 o 
  -8   5   5        4.97        3.90     31.36 o 
  -7   5   5        7.70        4.15      9.84 o 
  -6   5   5      240.17      228.99     14.85 o 
  -5   5   5       97.83       93.95     11.52 o 
  -4   5   5      335.72      258.34     14.08 o 
  -3   5   5        2.85        9.38      4.68 o 
  -2   5   5      624.91      553.56     19.62 o 
  -1   5   5      268.53      265.51     14.43 o 
   0   5   5      129.32       94.35      6.18 o 
   1   5   5      549.63      508.77     20.94 o 
   2   5   5      366.51      405.12     17.98 o 
   3   5   5       44.75       50.62      4.87 o 
   4   5   5      186.58      187.53     16.28 o 
   5   5   5        0.68        0.64      7.89 o 
   6   5   5        5.54       -6.26      7.64 o 
   7   5   5      119.73      105.82     17.09 o 
   8   5   5       13.56       29.80     16.45 o 
  -8   6   5       10.30        3.41     10.96 o 
  -7   6   5       30.18       35.30     12.29 o 
  -6   6   5      124.45      135.51     15.91 o 
  -5   6   5       59.75       83.56     11.17 o 
  -4   6   5       63.04       68.00      9.60 o 
  -3   6   5     1234.72     1207.75     47.69 o 
  -2   6   5        0.16       -4.23      2.82 o 
  -1   6   5      141.73       96.50      5.69 o 
   0   6   5     2063.68     2143.85    119.90 o 
   1   6   5        0.23       -0.56      3.91 o 
   2   6   5       34.18       33.46      6.11 o 
   3   6   5      319.86      373.40     21.49 o 
   4   6   5        2.39       -4.37      5.53 o 
   5   6   5       15.70       15.03      9.59 o 
   6   6   5        0.01       -6.28      9.07 o 
   7   6   5        6.10       16.57     12.66 o 
   8   6   5        1.28       -6.56     11.48 o 
  -7   7   5       22.19       23.20     10.47 o 
  -6   7   5      172.28      202.55     18.06 o 
  -5   7   5       42.06       24.09      8.31 o 
  -4   7   5      126.20      112.44     11.70 o 
  -3   7   5        0.75       -0.58      4.97 o 
  -2   7   5        4.78        5.91      3.95 o 
  -1   7   5     1457.43     1503.33     49.29 o 
   0   7   5        5.56       -0.95      3.82 o 
   1   7   5       19.87       24.13      4.99 o 
   2   7   5       88.20      128.02      9.52 o 
   3   7   5      450.67      483.95     21.29 o 
   4   7   5       23.38       35.26      7.07 o 
   5   7   5        5.59       -0.40      7.81 o 
   6   7   5       51.67       56.12     14.78 o 
   7   7   5       72.88       42.58     32.86 o 
  -7   8   5        1.56       -2.30      9.74 o 
  -6   8   5       47.08       82.07     13.04 o 
  -5   8   5        5.70       -0.67      7.63 o 
  -4   8   5       66.42       72.50     10.31 o 
  -3   8   5        0.03       -1.56      5.10 o 
  -2   8   5       63.80       61.08      7.38 o 
  -1   8   5       84.69       84.18     10.10 o 
   0   8   5        8.60        9.43      5.22 o 
   1   8   5        7.93       -1.98      4.13 o 
   2   8   5        6.02       -2.61      4.34 o 
   3   8   5       21.17       27.87      6.58 o 
   4   8   5        1.13       -0.51      5.99 o 
   5   8   5        9.26       -4.87     10.36 o 
   6   8   5        7.29        5.38     11.38 o 
   7   8   5        1.51        2.29     12.56 o 
  -7   9   5        0.80       -9.77     10.31 o 
  -6   9   5      235.34      282.62     21.14 o 
  -5   9   5        8.69        0.12      7.55 o 
  -4   9   5       62.17       57.19      9.96 o 
  -3   9   5        5.50        3.03      8.79 o 
  -2   9   5      159.30      187.10     18.87 o 
  -1   9   5       12.08       11.59      4.53 o 
   0   9   5      239.02      218.02     10.43 o 
   1   9   5      104.90      113.01      9.39 o 
   2   9   5       46.62       48.31      7.14 o 
   3   9   5       73.93       98.01      9.98 o 
   4   9   5      174.29      194.27     14.29 o 
   5   9   5      165.03      187.95     23.53 o 
   6   9   5       86.17      148.42     28.37 o 
   7   9   5        2.62      -16.72     12.80 o 
  -7  10   5       66.59       86.63     20.15 o 
  -6  10   5        1.50       -8.54      9.50 o 
  -5  10   5        3.88        0.98      8.09 o 
  -4  10   5      304.54      345.99     23.92 o 
  -3  10   5        6.80        0.27      8.62 o 
  -2  10   5      283.54      224.03     19.69 o 
  -1  10   5       29.41       18.89      6.42 o 
   0  10   5       25.02       21.34      5.82 o 
   1  10   5      123.35      148.13     10.95 o 
   2  10   5       86.69       70.14      9.10 o 
   3  10   5      152.53      183.33     12.70 o 
   4  10   5       76.56       56.19     15.40 o 
   5  10   5       52.85       58.12     16.90 o 
   6  10   5       13.18        3.61     13.64 o 
   7  10   5        1.80       -1.96     13.19 o 
  -6  11   5        0.69        1.26     10.67 o 
  -5  11   5       51.51       40.83     18.65 o 
  -4  11   5       18.80       20.77     11.82 o 
  -3  11   5        0.73       -9.19      9.79 o 
  -2  11   5      288.57      318.39     21.82 o 
  -1  11   5      139.53      199.45     15.23 o 
   0  11   5      227.03      229.06     12.27 o 
   1  11   5       66.15       62.01      8.58 o 
   2  11   5       20.17       22.18      7.32 o 
   3  11   5        2.33       -7.50      6.60 o 
   4  11   5        0.78        1.51     11.38 o 
   5  11   5       37.00       24.92     18.73 o 
   6  11   5        7.97        6.23     15.23 o 
  -6  12   5        2.04        2.24     14.57 o 
  -5  12   5       23.35       16.62     14.00 o 
  -4  12   5        1.16      -13.66      9.11 o 
  -3  12   5        6.61       12.38     10.32 o 
  -2  12   5        0.61      -12.25      8.17 o 
  -1  12   5      241.36      209.26     16.94 o 
   0  12   5      113.41      136.74     13.39 o 
   1  12   5        3.30       -8.66      5.77 o 
   2  12   5        0.00       -5.86      6.49 o 
   3  12   5        2.61      -12.28      8.19 o 
   4  12   5       10.28        4.99     13.06 o 
   5  12   5        2.85      -12.43     13.88 o 
   6  12   5       27.04       31.86     17.11 o 
  -5  13   5        0.73       -5.95     12.83 o 
  -4  13   5        5.57        7.56     13.23 o 
  -3  13   5        2.19       -0.13     10.41 o 
  -2  13   5       15.45        5.62     10.61 o 
  -1  13   5        0.00      -13.97      9.83 o 
   0  13   5      409.58      386.07     20.09 o 
   1  13   5       34.08       33.58      8.36 o 
   2  13   5       12.67        4.92      7.64 o 
   3  13   5        5.81       -9.29     11.43 o 
   4  13   5        9.01        6.58     14.69 o 
   5  13   5       21.10       33.18     19.77 o 
  -5  14   5        7.10        8.57     14.40 o 
  -4  14   5        0.91      -16.24     11.48 o 
  -3  14   5        2.28       -9.94     10.89 o 
  -2  14   5        2.78       -3.40     10.96 o 
  -1  14   5        0.27      -12.38      9.80 o 
   0  14   5        5.77        0.27      7.73 o 
   1  14   5       15.48       21.65     10.08 o 
   2  14   5       39.54       46.52     12.03 o 
   3  14   5        0.03      -18.44     13.24 o 
   4  14   5       18.65       30.74     17.13 o 
   5  14   5        2.96        3.61     16.30 o 
  -4  15   5        0.14      -10.86     12.29 o 
  -3  15   5        1.51      -12.48     11.75 o 
  -2  15   5        8.71       11.51     12.16 o 
  -1  15   5        0.75       -9.47      9.76 o 
   0  15   5       73.38       69.99     15.51 o 
   1  15   5        0.02      -11.90      8.27 o 
   2  15   5        1.55      -14.05     11.14 o 
   3  15   5        2.65        1.06     14.61 o 
   4  15   5        1.60      -13.37     15.73 o 
  -3  16   5        2.39        0.18     15.15 o 
  -2  16   5       10.33        2.32     13.14 o 
  -1  16   5       39.01       59.18     15.98 o 
   0  16   5        1.05        2.42     12.68 o 
   1  16   5        0.42      -10.15     10.66 o 
   2  16   5        1.57        2.08     21.48 o 
   3  16   5       11.02       -0.95     18.00 o 
  -1  17   5        3.23       17.86     30.18 o 
   0  17   5        1.05       -2.66     17.27 o 
   1  17   5        7.46        1.68     16.83 o 
  -8   0   6       10.25       30.60     22.63 o 
  -6   0   6        0.02       -4.30     14.75 o 
  -4   0   6      867.62      953.07     44.44 o 
  -2   0   6      643.17      730.03     28.31 o 
   0   0   6      128.03      110.76      6.17 o 
   2   0   6     1455.49     1575.08    100.27 o 
   4   0   6       45.40       29.27     12.93 o 
   6   0   6      192.20      180.83     28.83 o 
   8   0   6        3.97        2.70     20.82 o 
  -8   1   6       30.33       34.75     16.62 o 
  -7   1   6        1.40        9.72     13.91 o 
  -6   1   6        4.96       -4.93      7.68 o 
  -5   1   6        1.02       -5.92      3.94 o 
  -4   1   6        5.46        8.85      3.15 o 
  -3   1   6     3495.15     3754.63    105.31 o 
  -2   1   6      352.38      393.13     11.61 o 
  -1   1   6      815.82      783.57     23.09 o 
   0   1   6      248.38      284.63      8.71 o 
   1   1   6     1221.35     1293.20     47.94 o 
   2   1   6      220.35      237.92     12.10 o 
   3   1   6      832.78      884.63     42.89 o 
   4   1   6        0.25        0.53      9.57 o 
   5   1   6        1.09       -7.87      7.62 o 
   6   1   6      112.39       90.27     17.07 o 
   7   1   6      121.36      132.78     29.54 o 
   8   1   6       18.86       16.65     21.52 o 
  -8   2   6        2.72        0.18     13.23 o 
  -7   2   6        2.21      -15.90     12.00 o 
  -6   2   6       78.26       67.49     12.09 o 
  -5   2   6       31.10       17.53      6.03 o 
  -4   2   6       46.13       69.46      5.91 o 
  -3   2   6     7532.62     7881.46    242.19 o 
  -2   2   6      643.40      637.09     27.11 o 
  -1   2   6      233.41      219.58      9.18 o 
   0   2   6       22.14       19.54      2.95 o 
   1   2   6      518.55      454.74     18.94 o 
   2   2   6     2018.41     1984.07     94.46 o 
   3   2   6      100.21      123.95     13.13 o 
   4   2   6      550.69      504.91     27.92 o 
   5   2   6       12.41        4.15      8.80 o 
   6   2   6       78.78       76.98     23.16 o 
   7   2   6      268.62      271.66     88.20 o 
   8   2   6        4.50       20.59     22.10 o 
  -8   3   6       20.24       49.54     18.09 o 
  -7   3   6      105.05      115.91     19.88 o 
  -6   3   6       18.08       21.73      9.14 o 
  -5   3   6      130.61      157.50     12.77 o 
  -4   3   6        0.22        4.90      8.85 o 
  -3   3   6      506.60      609.57     19.50 o 
  -2   3   6      262.81      269.87      9.48 o 
  -1   3   6      120.42      139.83      5.82 o 
   0   3   6       39.27       43.04      4.80 o 
   1   3   6        8.93        6.09      4.42 o 
   2   3   6      214.22      244.37     12.46 o 
   3   3   6       16.38       10.38      3.65 o 
   4   3   6       42.34       36.55      8.39 o 
   5   3   6       42.53       37.49     10.44 o 
   6   3   6        0.06        6.56      9.20 o 
   7   3   6      331.90      276.30     58.82 o 
   8   3   6       27.14       35.30     25.69 o 
  -8   4   6       24.05       35.43     16.75 o 
  -7   4   6       15.98        4.15      9.44 o 
  -6   4   6       36.55       43.16      8.83 o 
  -5   4   6      200.08      202.01     12.71 o 
  -4   4   6       73.73       80.96      9.06 o 
  -3   4   6      827.69      811.54     33.38 o 
  -2   4   6     1042.03     1113.52     36.15 o 
  -1   4   6      396.69      317.17     12.02 o 
   0   4   6        9.95       28.21      4.60 o 
   1   4   6       24.83       16.67      4.66 o 
   2   4   6      318.42      322.09     19.54 o 
   3   4   6        5.38        4.42      4.19 o 
   4   4   6       82.68       61.06     16.23 o 
   5   4   6       44.77       42.78     13.33 o 
   6   4   6        6.20        2.44      8.44 o 
   7   4   6        4.99       -8.64     16.30 o 
   8   4   6        3.56       -8.09      8.88 o 
  -8   5   6        1.26       -5.57     14.09 o 
  -7   5   6       26.03       34.37     11.76 o 
  -6   5   6       44.04       45.42      9.22 o 
  -5   5   6       93.82      123.10     12.64 o 
  -4   5   6        0.73       -6.75      4.71 o 
  -3   5   6      177.87      196.49     11.27 o 
  -2   5   6      330.11      309.99     11.89 o 
  -1   5   6        7.36        7.23      8.08 o 
   0   5   6      528.59      453.65     29.19 o 
   1   5   6     1680.11     1631.63     59.99 o 
   2   5   6       11.62       13.70      5.27 o 
   3   5   6       31.20       22.59      6.26 o 
   4   5   6      126.90      143.24     12.84 o 
   5   5   6       70.53       74.40     13.06 o 
   6   5   6       16.30       22.44     10.53 o 
   7   5   6       22.64       16.18     10.79 o 
   8   5   6        0.75       -1.29     14.11 o 
  -8   6   6        9.94       -9.43     12.17 o 
  -7   6   6        4.18       10.14     10.42 o 
  -6   6   6      163.40      188.97     17.22 o 
  -5   6   6        8.01       -1.17      6.20 o 
  -4   6   6        3.79        2.81      5.58 o 
  -3   6   6       94.44      112.69     11.09 o 
  -2   6   6      130.50      124.45     10.14 o 
  -1   6   6        6.71       -1.52      3.61 o 
   0   6   6       33.58       21.04      5.16 o 
   1   6   6      100.18      129.28     10.01 o 
   2   6   6     1014.62     1032.38     40.39 o 
   3   6   6       19.87       11.78      7.95 o 
   4   6   6       37.53       47.88      8.75 o 
   5   6   6       60.92       67.76     13.25 o 
   6   6   6        0.40       -8.24     14.04 o 
   7   6   6        0.34       -9.96     10.03 o 
  -7   7   6       43.31       42.52     11.78 o 
  -6   7   6       20.26        8.96      8.91 o 
  -5   7   6        2.61       -5.91      6.42 o 
  -4   7   6       70.90       90.45     10.96 o 
  -3   7   6       16.20       11.16      5.80 o 
  -2   7   6      215.71      167.60      9.60 o 
  -1   7   6      694.04      649.06     22.70 o 
   0   7   6      265.50      261.36     13.55 o 
   1   7   6     1700.68     1815.96     91.75 o 
   2   7   6       17.75       11.91      6.06 o 
   3   7   6      115.73      149.37     19.48 o 
   4   7   6      226.25      227.68     18.38 o 
   5   7   6        5.95       -2.78      7.21 o 
   6   7   6       69.76       73.39     15.74 o 
   7   7   6        1.49      -14.13     10.18 o 
  -7   8   6        3.52      -11.05      9.43 o 
  -6   8   6        0.22        1.47      8.49 o 
  -5   8   6        5.75       -8.45      7.27 o 
  -4   8   6        0.21       -8.07      5.97 o 
  -3   8   6        3.33       -0.04      5.63 o 
  -2   8   6       23.13       31.10     10.78 o 
  -1   8   6      100.14      104.95      7.95 o 
   0   8   6        0.99       -5.67      3.78 o 
   1   8   6       64.05       94.03      8.71 o 
   2   8   6        0.01       -0.11      5.10 o 
   3   8   6       79.19       67.66      8.84 o 
   4   8   6       70.37      100.47     11.84 o 
   5   8   6       16.22        7.47     12.89 o 
   6   8   6       44.76       37.48     13.59 o 
   7   8   6       24.18       12.94     11.82 o 
  -7   9   6        8.42        7.77     11.69 o 
  -6   9   6       25.22       20.07     10.21 o 
  -5   9   6       12.88       -1.68      9.35 o 
  -4   9   6      117.12      102.63     13.65 o 
  -3   9   6      154.29      171.34     18.96 o 
  -2   9   6       30.59       33.83      8.41 o 
  -1   9   6       78.97       67.40      8.51 o 
   0   9   6       58.78       75.40      7.86 o 
   1   9   6       81.06      111.09      9.79 o 
   2   9   6       99.44      101.14      9.69 o 
   3   9   6      200.17      189.06     12.26 o 
   4   9   6      183.05      217.51     15.05 o 
   5   9   6       13.52        4.89     12.43 o 
   6   9   6       63.02       51.77     24.07 o 
   7   9   6        7.40      -15.92     11.36 o 
  -7  10   6       28.30       24.69     12.63 o 
  -6  10   6       23.56       16.26     10.10 o 
  -5  10   6        1.75       -0.60      8.76 o 
  -4  10   6      141.55      139.56     18.76 o 
  -3  10   6       20.75       20.72      9.82 o 
  -2  10   6        6.50        6.15      8.13 o 
  -1  10   6       84.92       91.99     10.12 o 
   0  10   6       22.45       21.11      5.99 o 
   1  10   6       74.41       93.04      9.45 o 
   2  10   6        0.02       -7.01      5.40 o 
   3  10   6      132.14      164.43     20.92 o 
   4  10   6       36.76       46.36     12.46 o 
   5  10   6        8.54        8.26     14.08 o 
   6  10   6        2.79       14.57     14.06 o 
  -6  11   6       15.97       10.31     11.22 o 
  -5  11   6        9.94       -1.14     11.55 o 
  -4  11   6       11.57        5.63     19.84 o 
  -3  11   6       10.93       -0.39      9.61 o 
  -2  11   6       23.77        9.74      9.98 o 
  -1  11   6      102.17      117.16     11.98 o 
   0  11   6       18.49       14.61      8.06 o 
   1  11   6      162.87      202.89     19.75 o 
   2  11   6        3.53       -3.05      6.25 o 
   3  11   6       28.67       22.75      8.08 o 
   4  11   6       15.13        0.11     12.74 o 
   5  11   6       92.47       71.45     27.39 o 
   6  11   6       18.47        1.28     14.73 o 
  -6  12   6       20.85       18.97     15.61 o 
  -5  12   6        7.96        3.22     12.65 o 
  -4  12   6        7.69        1.93     11.23 o 
  -3  12   6        4.53       -9.10      9.69 o 
  -2  12   6       27.24        2.97      9.32 o 
  -1  12   6        0.14       11.28      9.19 o 
   0  12   6       25.77        8.33      7.73 o 
   1  12   6        1.14       -9.09      6.06 o 
   2  12   6        7.68        4.93      6.95 o 
   3  12   6       12.38       -4.89      9.04 o 
   4  12   6       24.59       34.53     16.81 o 
   5  12   6        1.57      -12.66     14.28 o 
   6  12   6        2.68       11.13     15.35 o 
  -5  13   6        1.21       -9.28     12.12 o 
  -4  13   6        2.39       -3.59     10.69 o 
  -3  13   6        0.86      -14.21      9.48 o 
  -2  13   6      115.02      151.80     19.86 o 
  -1  13   6       12.70       36.18     12.49 o 
   0  13   6        8.11       16.33      8.79 o 
   1  13   6       29.62        7.16      6.98 o 
   2  13   6       29.88       22.02      8.77 o 
   3  13   6       39.79       40.20     14.76 o 
   4  13   6        0.09       -8.29     13.78 o 
   5  13   6       18.25       -4.93     16.30 o 
  -4  14   6        6.16        6.35     12.91 o 
  -3  14   6       16.32       -1.35     12.21 o 
  -2  14   6        7.05       -8.10     10.66 o 
  -1  14   6       47.88       61.40     15.28 o 
   0  14   6        1.37        7.35     10.76 o 
   1  14   6       88.57       84.90     12.82 o 
   2  14   6       13.33        6.85      9.11 o 
   3  14   6        0.26       -4.50     13.46 o 
   4  14   6        5.28        5.30     22.68 o 
  -4  15   6        0.66      -19.97     13.31 o 
  -3  15   6       14.08       -6.86     12.22 o 
  -2  15   6       18.80       16.30     13.31 o 
  -1  15   6       34.88       23.38     12.45 o 
   0  15   6        6.54       -0.06     11.81 o 
   1  15   6        0.04       -5.46      9.31 o 
   2  15   6        0.10       -4.05      9.87 o 
   3  15   6        0.12       12.01     15.32 o 
   4  15   6        9.21        3.87     17.43 o 
  -3  16   6        0.89        6.16     13.69 o 
  -2  16   6        4.05        8.71     13.67 o 
  -1  16   6        0.64       -6.76     11.60 o 
   0  16   6       15.13        5.86     12.18 o 
   1  16   6        2.17       -6.98     11.40 o 
   2  16   6        1.98      -28.21     19.00 o 
   3  16   6        3.42       -1.16     16.79 o 
  -1  17   6       13.20        1.37     17.85 o 
   0  17   6        1.64        2.25     13.00 o 
  -7   0   7       59.68       55.01     24.40 o 
  -5   0   7      129.79      152.69     21.66 o 
  -3   0   7      685.82      625.84     25.61 o 
  -1   0   7        2.04        5.17      3.03 o 
   1   0   7     1161.90     1053.73     50.67 o 
   3   0   7      228.44      179.94     18.96 o 
   5   0   7      118.20      137.29     23.78 o 
   7   0   7      184.51      169.76     31.18 o 
  -8   1   7        0.09      -18.84     13.27 o 
  -7   1   7       11.52        5.73     12.26 o 
  -6   1   7        0.65      -10.03      9.29 o 
  -5   1   7      195.33      214.13     13.54 o 
  -4   1   7       43.86       55.13      6.23 o 
  -3   1   7        4.09       -1.61      2.79 o 
  -2   1   7       14.55       22.57      3.10 o 
  -1   1   7      552.89      502.01     14.44 o 
   0   1   7       10.37        8.01      2.14 o 
   1   1   7     1044.97     1038.28     39.51 o 
   2   1   7       24.03       37.85      9.01 o 
   3   1   7      463.21      425.28     24.00 o 
   4   1   7      407.55      363.56     30.23 o 
   5   1   7       39.67       27.63      9.87 o 
   6   1   7       33.53       21.70     10.44 o 
   7   1   7        5.44       -0.99      9.43 o 
   8   1   7        0.64        6.68     11.04 o 
  -8   2   7       21.22       15.95     20.99 o 
  -7   2   7        5.51      -18.67     12.45 o 
  -6   2   7       16.37        9.70      8.64 o 
  -5   2   7      202.31      193.67     12.36 o 
  -4   2   7       22.59       25.41      4.58 o 
  -3   2   7       76.50       80.85      6.21 o 
  -2   2   7      699.09      589.07     16.74 o 
  -1   2   7       17.86       23.82      2.86 o 
   0   2   7      976.87     1028.76     33.69 o 
   1   2   7      625.96      702.75     32.54 o 
   2   2   7      394.98      354.68     16.56 o 
   3   2   7      293.46      256.85     22.02 o 
   4   2   7      146.28      174.61     17.81 o 
   5   2   7      149.36      153.85     17.51 o 
   6   2   7      201.05      184.90     70.88 o 
   7   2   7        6.76       11.46     16.52 o 
   8   2   7        0.08       -3.32     18.20 o 
  -8   3   7        1.24       15.31     14.96 o 
  -7   3   7        0.12        5.38     13.51 o 
  -6   3   7        4.90        8.62      8.34 o 
  -5   3   7        7.56       -0.39      6.83 o 
  -4   3   7      281.43      309.43     13.95 o 
  -3   3   7       42.31       49.99      4.70 o 
  -2   3   7     2454.84     2655.59     75.36 o 
  -1   3   7       12.39       20.16      3.33 o 
   0   3   7      299.95      363.06     13.51 o 
   1   3   7     3816.76     3841.55    156.45 o 
   2   3   7     1057.77     1154.58     44.46 o 
   3   3   7       25.22       29.55      5.91 o 
   4   3   7       54.54       65.51     11.77 o 
   5   3   7      275.11      240.73     18.00 o 
   6   3   7       19.58       16.81     10.32 o 
   7   3   7        6.38        8.79     11.12 o 
   8   3   7        9.30       28.30     22.90 o 
  -8   4   7       45.43       58.77     33.11 o 
  -7   4   7       63.69       79.85     14.13 o 
  -6   4   7        0.41        1.00      6.77 o 
  -5   4   7       17.61        6.37      5.81 o 
  -4   4   7        5.61        0.48      4.70 o 
  -3   4   7      143.48      204.10     10.17 o 
  -2   4   7       36.47       25.88      3.77 o 
  -1   4   7      212.88      178.38     10.20 o 
   0   4   7      577.64      704.67     24.03 o 
   1   4   7       74.34      110.43      9.46 o 
   2   4   7       14.25       15.09      7.21 o 
   3   4   7        7.12        4.62      5.27 o 
   4   4   7       27.97       25.27      7.23 o 
   5   4   7       98.66       96.64     14.86 o 
   6   4   7      276.99      263.07     19.69 o 
   7   4   7       99.11       74.23     25.11 o 
   8   4   7       39.23       27.41     25.69 o 
  -8   5   7        1.98        0.83     15.29 o 
  -7   5   7        3.38        5.62     10.24 o 
  -6   5   7       66.47       33.12      8.99 o 
  -5   5   7        0.50       -8.02      5.34 o 
  -4   5   7        5.32       -4.37      6.76 o 
  -3   5   7      254.86      279.91     14.39 o 
  -2   5   7      591.08      474.93     17.17 o 
  -1   5   7       58.19       47.14      6.03 o 
   0   5   7      329.05      290.44     13.61 o 
   1   5   7        1.15        1.17      4.42 o 
   2   5   7        0.15       -7.43      4.95 o 
   3   5   7      200.93      230.25     13.34 o 
   4   5   7        0.02       -6.98      5.49 o 
   5   5   7       27.00       21.21     11.74 o 
   6   5   7      420.39      336.87     47.15 o 
   7   5   7        1.38      -23.45     15.63 o 
   8   5   7       16.97       -2.74     11.52 o 
  -7   6   7        2.23       -3.33      9.31 o 
  -6   6   7        0.24       -7.65      6.85 o 
  -5   6   7        5.03       -3.08      6.68 o 
  -4   6   7       41.74       41.84      8.29 o 
  -3   6   7      212.50      198.21     11.80 o 
  -2   6   7       20.31       26.82      4.39 o 
  -1   6   7       59.11       63.94      7.06 o 
   0   6   7      340.92      354.74     19.99 o 
   1   6   7      220.72      159.48      9.75 o 
   2   6   7      168.18      162.12     12.05 o 
   3   6   7       48.32       46.76      8.10 o 
   4   6   7       51.45       62.43      9.59 o 
   5   6   7       87.73      138.38     47.08 o 
   6   6   7        8.72        8.32     10.54 o 
   7   6   7       62.54       46.37     14.16 o 
  -7   7   7       10.85       -4.14      9.80 o 
  -6   7   7        4.32       -4.44      8.41 o 
  -5   7   7      117.14      116.86     12.99 o 
  -4   7   7        0.16       -1.92      6.37 o 
  -3   7   7      274.37      240.88     13.72 o 
  -2   7   7       27.38       30.40      5.91 o 
  -1   7   7      252.31      222.42     15.42 o 
   0   7   7      141.28      132.02      8.59 o 
   1   7   7     1348.15     1368.36     51.84 o 
   2   7   7       30.75       18.70      6.22 o 
   3   7   7        2.63       -4.31      5.90 o 
   4   7   7       25.85       25.87      8.21 o 
   5   7   7       63.07       46.86     13.09 o 
   6   7   7        3.48       -0.32     10.25 o 
   7   7   7        0.80       -0.27     11.06 o 
  -7   8   7        2.42       -4.90     10.34 o 
  -6   8   7        4.65       -8.59      8.29 o 
  -5   8   7        0.44       -1.00      7.81 o 
  -4   8   7      273.39      223.53     14.16 o 
  -3   8   7      265.31      250.09     14.40 o 
  -2   8   7      109.31      108.24     15.01 o 
  -1   8   7        2.21       -2.69      3.78 o 
   0   8   7      233.80      233.35     14.06 o 
   1   8   7      123.77      137.63     11.39 o 
   2   8   7       13.03       13.24      6.60 o 
   3   8   7       79.55       85.49     12.57 o 
   4   8   7      170.72      188.84     16.55 o 
   5   8   7      246.53      264.87     17.77 o 
   6   8   7       28.77       41.24     13.17 o 
   7   8   7       10.72        4.14     14.75 o 
  -7   9   7       20.72       25.62     12.13 o 
  -6   9   7       58.08       49.25     12.19 o 
  -5   9   7        0.13      -10.05      7.53 o 
  -4   9   7        0.28        0.61      6.97 o 
  -3   9   7        7.62        4.75      8.80 o 
  -2   9   7        3.02       -9.79      6.53 o 
  -1   9   7        0.23        2.52      5.45 o 
   0   9   7      252.27      210.24     10.65 o 
   1   9   7       44.13       41.44      7.25 o 
   2   9   7       53.77       71.70      9.10 o 
   3   9   7      248.27      229.82     13.14 o 
   4   9   7      453.12      460.44     29.64 o 
   5   9   7        4.35        1.64     10.84 o 
   6   9   7       18.18       -6.14     12.36 o 
   7   9   7        4.65       12.47     12.87 o 
  -6  10   7        2.73       -8.66     12.54 o 
  -5  10   7        3.27       -5.69      8.15 o 
  -4  10   7      106.32      137.85     24.23 o 
  -3  10   7       36.73       39.17     11.49 o 
  -2  10   7        0.73      -10.87      7.25 o 
  -1  10   7       44.48       23.90      7.41 o 
   0  10   7        0.16       -7.05      5.22 o 
   1  10   7      166.90      211.53     16.89 o 
   2  10   7        7.60        1.43      6.26 o 
   3  10   7      169.70      211.21     13.79 o 
   4  10   7       50.46       66.03     10.42 o 
   5  10   7        2.31        2.53     12.73 o 
   6  10   7       38.53       13.34     13.42 o 
  -6  11   7        0.17      -11.34      9.47 o 
  -5  11   7       74.08       82.21     16.76 o 
  -4  11   7      135.18      183.90     21.86 o 
  -3  11   7      106.36      100.85     16.14 o 
  -2  11   7        1.02       -8.38      8.44 o 
  -1  11   7       59.40       23.91     10.18 o 
   0  11   7       14.11       -0.04      7.16 o 
   1  11   7        1.45       -6.76      5.73 o 
   2  11   7        1.22       -9.96      6.64 o 
   3  11   7        2.96       -5.27      7.45 o 
   4  11   7       85.77      127.44     21.51 o 
   5  11   7       33.18       21.47     15.11 o 
   6  11   7        0.62       -5.99     13.97 o 
  -5  12   7       43.04       37.33     14.25 o 
  -4  12   7       68.39       30.84     13.76 o 
  -3  12   7        6.56        6.38     10.78 o 
  -2  12   7        4.34        5.97      9.86 o 
  -1  12   7       65.51       95.09     20.88 o 
   0  12   7        1.13       -5.95      7.34 o 
   1  12   7       92.97      105.63     11.05 o 
   2  12   7        6.70       -9.99      6.66 o 
   3  12   7       11.38        4.16      8.60 o 
   4  12   7        7.09       -8.56     13.72 o 
   5  12   7       50.40       27.64     16.77 o 
  -5  13   7        5.31       -2.11     13.23 o 
  -4  13   7        0.36      -15.93     10.62 o 
  -3  13   7        2.92       -8.19      9.91 o 
  -2  13   7       47.77       35.89     13.34 o 
  -1  13   7      261.82      265.60     20.08 o 
   0  13   7      158.59      198.53     17.57 o 
   1  13   7        6.88        1.65      8.48 o 
   2  13   7        8.94        0.02      8.00 o 
   3  13   7        4.65        0.55     10.82 o 
   4  13   7       39.33       46.67     18.79 o 
   5  13   7        1.68        3.32     16.27 o 
  -4  14   7        1.79      -12.00     10.39 o 
  -3  14   7        0.05        1.30     11.67 o 
  -2  14   7        6.90        2.91     12.10 o 
  -1  14   7       20.12        3.21     10.92 o 
   0  14   7       88.56      106.63     17.13 o 
   1  14   7        1.26      -12.19      8.12 o 
   2  14   7        0.11      -11.50      7.66 o 
   3  14   7        5.27       -9.59     13.32 o 
   4  14   7        7.27       23.25     16.19 o 
  -3  15   7        0.29      -16.25     11.64 o 
  -2  15   7        4.18       -7.22     11.68 o 
  -1  15   7       17.95       22.53     12.48 o 
   0  15   7        0.26      -14.04     10.22 o 
   1  15   7        0.73      -13.34      8.90 o 
   2  15   7        0.10       -1.13     11.80 o 
   3  15   7        1.16      -13.70     14.84 o 
  -2  16   7        1.63        2.90     13.19 o 
  -1  16   7       19.77       23.81     14.70 o 
   0  16   7        9.86       10.00     13.31 o 
   1  16   7        1.99        1.22     14.26 o 
   2  16   7        0.47       -4.30     22.85 o 
  -8   0   8       32.39       38.53     24.27 o 
  -6   0   8        0.33       -3.14     14.22 o 
  -4   0   8     1152.21     1256.62     48.76 o 
  -2   0   8      599.98      622.61     35.61 o 
   0   0   8     1236.83     1224.21     46.50 o 
   2   0   8     1049.91     1326.04     86.63 o 
   4   0   8      528.66      456.17     37.38 o 
   8   0   8       12.61       28.96     13.33 o 
  -8   1   8        8.90       14.32     20.66 o 
  -7   1   8        0.01       -8.69     11.66 o 
  -6   1   8       49.75       45.14     14.70 o 
  -5   1   8       47.54       61.05      9.77 o 
  -4   1   8      331.77      410.18     14.74 o 
  -3   1   8     1411.37     1363.18     36.64 o 
  -2   1   8     1221.27     1286.69     34.50 o 
  -1   1   8        1.94       -1.44      2.17 o 
   0   1   8     2915.12     3248.27     90.75 o 
   1   1   8     1765.85     1881.94     85.32 o 
   2   1   8       48.91       22.35      6.20 o 
   3   1   8      225.76      224.22     18.87 o 
   4   1   8      158.85      190.29     18.96 o 
   5   1   8       71.99       58.84     13.54 o 
   6   1   8       17.04       -0.17      9.72 o 
   7   1   8       19.12        7.34     10.52 o 
   8   1   8        4.59       -6.04     10.77 o 
  -8   2   8       24.92       31.09     29.52 o 
  -7   2   8        0.20      -14.38     12.45 o 
  -6   2   8       15.08       19.02     13.73 o 
  -5   2   8       99.06      111.96     10.30 o 
  -4   2   8      202.96      193.20     10.21 o 
  -3   2   8       93.80       90.13      5.50 o 
  -2   2   8      659.80      692.18     19.60 o 
  -1   2   8       25.78       31.22      3.98 o 
   0   2   8       13.85       17.72      3.80 o 
   1   2   8       85.25      147.79     13.39 o 
   2   2   8      291.63      283.45     14.43 o 
   3   2   8        3.71        2.42      5.17 o 
   4   2   8       47.48       41.80     10.38 o 
   5   2   8      243.42      248.00     40.50 o 
   6   2   8       30.69       15.10     15.10 o 
   7   2   8        0.67       -3.94     10.69 o 
   8   2   8        1.73      -21.66     20.02 o 
  -8   3   8       22.50       32.47     17.33 o 
  -7   3   8        1.18       -7.36     11.85 o 
  -6   3   8       29.81        0.25      8.38 o 
  -5   3   8       66.75       50.80     10.98 o 
  -4   3   8      305.86      275.93     13.09 o 
  -3   3   8       75.74       85.41      5.34 o 
  -2   3   8        8.54        5.10      3.10 o 
  -1   3   8      339.64      382.70     20.07 o 
   0   3   8       46.95       57.20      9.31 o 
   1   3   8     2770.87     2884.78    124.42 o 
   2   3   8       47.35       69.67      8.50 o 
   3   3   8       10.56       13.22      5.83 o 
   4   3   8      117.88      115.71     15.19 o 
   5   3   8      118.53      150.79     18.02 o 
   6   3   8       23.64       15.56     11.59 o 
   7   3   8      150.05      136.89     34.68 o 
   8   3   8        1.28        6.42     23.30 o 
  -8   4   8        2.98      -16.28     13.12 o 
  -7   4   8       54.02       80.63     18.33 o 
  -6   4   8        0.22       -5.72      8.18 o 
  -5   4   8        0.00       -7.33      5.49 o 
  -4   4   8        1.46        1.20      4.97 o 
  -3   4   8       33.29       30.39      5.77 o 
  -2   4   8       94.14      120.60      6.95 o 
  -1   4   8       55.30       54.76      4.92 o 
   0   4   8      261.27      259.77     14.61 o 
   1   4   8     1236.21     1188.95     45.52 o 
   2   4   8        9.23       10.34      5.49 o 
   3   4   8        2.36       -0.79      5.35 o 
   4   4   8       21.35       30.60      8.89 o 
   5   4   8      692.61      563.35     32.39 o 
   6   4   8       26.73       39.59     13.05 o 
   7   4   8       23.78       20.84     20.17 o 
  -7   5   8        0.13       -8.84      9.77 o 
  -6   5   8       23.17       19.26      8.14 o 
  -5   5   8       40.94       22.68      7.58 o 
  -4   5   8      111.31      133.05     11.01 o 
  -3   5   8      677.77      613.38     23.46 o 
  -2   5   8      173.28      173.04      7.59 o 
  -1   5   8        0.17       -1.97      3.22 o 
   0   5   8      323.50      365.51     14.16 o 
   1   5   8      307.35      328.61     15.87 o 
   2   5   8       85.80       80.37      9.58 o 
   3   5   8      234.40      235.03     13.78 o 
   4   5   8        9.57       13.99      7.46 o 
   5   5   8       38.77       28.29     11.03 o 
   6   5   8        6.64        0.10     10.37 o 
   7   5   8       49.70        6.51     19.84 o 
  -7   6   8        5.79       -5.06     10.28 o 
  -6   6   8        0.90       -7.09      6.70 o 
  -5   6   8        0.11       -6.73      5.66 o 
  -4   6   8        2.66       -2.54      5.83 o 
  -3   6   8        7.31        6.13      5.37 o 
  -2   6   8        0.75       -0.30      4.44 o 
  -1   6   8       61.35       94.94     18.27 o 
   0   6   8        0.13       -0.05      3.58 o 
   1   6   8        1.64       -6.95      4.63 o 
   2   6   8      116.81      158.60     11.99 o 
   3   6   8        9.48        5.05      6.46 o 
   4   6   8        0.98        2.31      6.98 o 
   5   6   8        0.76       -0.67     10.21 o 
   6   6   8      161.12      161.62     20.55 o 
   7   6   8        3.83      -25.24     16.83 o 
  -7   7   8        1.42       -7.07     10.50 o 
  -6   7   8       96.94      120.63     12.93 o 
  -5   7   8       20.66        3.59      7.93 o 
  -4   7   8      154.01      168.74     14.69 o 
  -3   7   8      110.96      109.85     11.23 o 
  -2   7   8      176.85      176.11     17.41 o 
  -1   7   8      245.70      236.83     12.11 o 
   0   7   8       24.45       35.06      6.67 o 
   1   7   8      148.81      149.76     12.42 o 
   2   7   8      774.40      728.87     30.81 o 
   3   7   8      180.43      205.74     16.56 o 
   4   7   8       47.07       67.88     11.36 o 
   5   7   8        0.11      -10.23      8.36 o 
   6   7   8       19.69       23.38     18.07 o 
   7   7   8        6.19       15.01     11.45 o 
  -7   8   8        3.15       -3.56      9.34 o 
  -6   8   8        1.19       -7.31      8.09 o 
  -5   8   8       73.92       86.16     12.40 o 
  -4   8   8       22.06       21.83     10.82 o 
  -3   8   8       91.00      127.92     16.10 o 
  -2   8   8        0.00       -0.38      6.40 o 
  -1   8   8        4.41        2.48      5.23 o 
   0   8   8        6.38       12.28      6.08 o 
   1   8   8        0.77        0.44      5.06 o 
   2   8   8      145.38      153.67     13.62 o 
   3   8   8        0.32       -7.77      9.43 o 
   4   8   8        6.23       16.26      8.97 o 
   5   8   8        0.40        9.53      9.17 o 
   6   8   8       59.53       35.77     13.45 o 
   7   8   8       13.26        6.22     11.90 o 
  -7   9   8        8.01        5.59     11.36 o 
  -6   9   8       22.94        7.56      9.68 o 
  -5   9   8       39.15       26.33     10.47 o 
  -4   9   8       56.07       40.28      9.92 o 
  -3   9   8        5.16       -6.07      8.79 o 
  -2   9   8        9.91       -0.90      7.03 o 
  -1   9   8        4.20        1.38      5.55 o 
   0   9   8        8.82        7.75      5.46 o 
   1   9   8      302.15      275.77     13.39 o 
   2   9   8       13.51       -5.25      6.23 o 
   3   9   8       22.06       14.97      8.67 o 
   4   9   8       91.90      119.84     12.59 o 
   5   9   8       43.70       50.28     16.25 o 
   6   9   8        1.43       -8.49     11.77 o 
  -6  10   8       41.44       53.25     12.55 o 
  -5  10   8        5.35        1.47      8.95 o 
  -4  10   8        1.06       -8.80      9.64 o 
  -3  10   8       18.83        7.13      9.43 o 
  -2  10   8       16.49       -3.06      7.95 o 
  -1  10   8       69.05       91.35     13.33 o 
   0  10   8        7.07        0.48      5.50 o 
   1  10   8        7.44       -6.11      6.09 o 
   2  10   8      187.02      212.36     13.39 o 
   3  10   8      119.14      136.86     13.16 o 
   4  10   8       13.22       13.15      8.74 o 
   5  10   8       32.05       19.85     13.98 o 
   6  10   8        5.95       16.52     14.16 o 
  -6  11   8       57.92       54.13     13.39 o 
  -5  11   8       13.21       -6.68     11.07 o 
  -4  11   8       13.92       22.46     14.04 o 
  -3  11   8       47.77       46.12     12.97 o 
  -2  11   8        9.79        6.55      9.42 o 
  -1  11   8      129.84      133.80     16.35 o 
   0  11   8        0.48        0.48      7.99 o 
   1  11   8       12.71       10.74      6.93 o 
   2  11   8        3.88       -9.09      6.59 o 
   3  11   8       27.72       23.72      8.68 o 
   4  11   8       57.89       64.62     13.30 o 
   5  11   8       30.43       34.91     15.87 o 
   6  11   8        5.54       -3.60     15.21 o 
  -5  12   8       10.03        2.76     13.30 o 
  -4  12   8        7.40        2.79     11.07 o 
  -3  12   8       49.37       34.70     13.44 o 
  -2  12   8      156.85      203.79     21.47 o 
  -1  12   8       31.68       28.53     14.19 o 
   0  12   8      134.23      144.17     14.35 o 
   1  12   8        3.81       -7.77      6.78 o 
   2  12   8        0.02       -1.81      7.09 o 
   3  12   8        0.01       -3.71      8.35 o 
   4  12   8       49.55       96.38     43.09 o 
   5  12   8        8.18        4.97     14.57 o 
  -5  13   8        9.44       -4.40     12.74 o 
  -4  13   8        3.62       -3.65     12.28 o 
  -3  13   8        2.31      -10.54     11.23 o 
  -2  13   8        0.03       -8.04      9.71 o 
  -1  13   8      125.24      150.86     19.73 o 
   0  13   8      102.44      103.65     15.89 o 
   1  13   8       21.53       19.45      9.32 o 
   2  13   8        0.00      -11.66      7.78 o 
   3  13   8        0.26        2.62     10.53 o 
   4  13   8        6.73        9.39     16.32 o 
   5  13   8       12.00        4.83     16.30 o 
  -4  14   8        3.49       -1.62     11.98 o 
  -3  14   8       32.69       18.02     14.22 o 
  -2  14   8        4.43       -8.53     10.57 o 
  -1  14   8        0.02       17.49     15.37 o 
   0  14   8       18.09       17.56     10.97 o 
   1  14   8       31.17       28.10      9.59 o 
   2  14   8       13.20        9.61      9.22 o 
   3  14   8       32.93       53.36     18.08 o 
   4  14   8       12.26       23.56     17.22 o 
  -3  15   8        9.86       -9.77     12.56 o 
  -2  15   8        7.16        8.60     18.16 o 
  -1  15   8        0.79        3.74     13.00 o 
   0  15   8        1.62       -1.28     11.59 o 
   1  15   8        5.23      -10.58     10.51 o 
   2  15   8        8.32        2.10     14.31 o 
   3  15   8        2.36        7.11     15.57 o 
  -2  16   8       36.22       47.48     17.12 o 
  -1  16   8        0.00        7.83     12.82 o 
   0  16   8        0.01       -7.70     11.90 o 
   1  16   8        0.24      -17.61     11.74 o 
   2  16   8        5.58      -18.46     28.19 o 
  -7   0   9       10.28       27.19     19.49 o 
  -5   0   9        1.42       -8.10     11.03 o 
  -3   0   9       30.26       42.38      6.69 o 
  -1   0   9     1447.92     1248.44     47.78 o 
   1   0   9     5335.54     4978.10    218.04 o 
   3   0   9      669.57      603.74     45.88 o 
   5   0   9      356.24      280.12     28.17 o 
   7   0   9       10.66       -5.05     11.91 o 
  -8   1   9        5.92        8.06     15.80 o 
  -7   1   9        0.72       -4.56     13.86 o 
  -6   1   9        9.89       -1.46     10.67 o 
  -5   1   9        1.01       -9.86      6.57 o 
  -4   1   9       16.71       20.12      4.86 o 
  -3   1   9      853.58      913.86     25.57 o 
  -2   1   9      102.32      120.49      7.67 o 
  -1   1   9       42.33       51.41      4.81 o 
   0   1   9      188.75      210.66      8.18 o 
   1   1   9     4447.32     4756.46    227.18 o 
   2   1   9      368.82      418.57     19.63 o 
   3   1   9      315.60      299.75     19.47 o 
   4   1   9       66.06       49.65     16.30 o 
   5   1   9        2.75       -6.24      8.35 o 
   6   1   9        5.15        4.67     10.93 o 
   7   1   9        1.99       -5.45     14.04 o 
   8   1   9        7.25       -8.35      8.69 o 
  -8   2   9       10.36       27.42     16.31 o 
  -7   2   9       12.66       16.43     14.36 o 
  -6   2   9        6.41        1.23     11.12 o 
  -5   2   9      102.66      110.74     13.17 o 
  -4   2   9      203.76      197.87     11.44 o 
  -3   2   9       57.98       52.79      4.87 o 
  -2   2   9      319.09      283.02      9.62 o 
  -1   2   9       80.04      103.70      6.03 o 
   0   2   9     2498.54     2947.76    117.49 o 
   1   2   9      386.60      441.85     27.16 o 
   2   2   9       42.23       33.28      6.81 o 
   3   2   9        2.59       -1.21      5.24 o 
   4   2   9      162.04      173.18     18.19 o 
   5   2   9        1.45      -12.00      8.00 o 
   6   2   9      221.29      213.09     22.23 o 
   7   2   9        2.35        1.60     11.18 o 
  -8   3   9       24.58       51.33     18.57 o 
  -7   3   9        0.59        1.14     13.14 o 
  -6   3   9      120.33       85.78     16.24 o 
  -5   3   9       45.25       29.13      7.37 o 
  -4   3   9      235.32      229.05     11.93 o 
  -3   3   9       13.28        9.99      3.88 o 
  -2   3   9       14.59        3.27      2.90 o 
  -1   3   9        9.31       14.86      3.61 o 
   0   3   9     1089.02     1112.73     36.98 o 
   1   3   9      518.32      547.03     32.78 o 
   2   3   9       90.01      139.13     21.77 o 
   3   3   9      319.81      287.77     15.76 o 
   4   3   9        2.73        5.45      8.32 o 
   5   3   9       29.15       12.26     10.47 o 
   6   3   9       28.22       15.27     19.04 o 
   7   3   9        2.59       -4.91      9.85 o 
  -7   4   9       10.50      -15.62     12.40 o 
  -6   4   9       36.63       23.13     11.94 o 
  -5   4   9       10.79       -0.59      6.06 o 
  -4   4   9      240.31      228.31     11.93 o 
  -3   4   9        3.37        2.82      4.46 o 
  -2   4   9      273.08      262.06     11.06 o 
  -1   4   9      155.19      140.92      7.08 o 
   0   4   9       26.04       21.07      4.17 o 
   1   4   9      395.97      384.12     18.01 o 
   2   4   9        0.22       -5.47      4.74 o 
   3   4   9       74.22       95.54     13.65 o 
   4   4   9      602.56      550.29     25.99 o 
   5   4   9       97.89      115.61     16.85 o 
   6   4   9      133.58      128.10     17.93 o 
   7   4   9       25.02       45.22     13.68 o 
  -7   5   9        3.92       -5.17     13.48 o 
  -6   5   9        0.18       -6.44      8.60 o 
  -5   5   9       27.83       10.41      6.88 o 
  -4   5   9       76.52       92.58      9.72 o 
  -3   5   9       83.11       89.80      8.79 o 
  -2   5   9       75.91       92.48      6.77 o 
  -1   5   9      188.71      178.72      8.67 o 
   0   5   9      135.74      135.71      7.48 o 
   1   5   9      355.22      375.11     18.43 o 
   2   5   9       36.20       14.32      7.83 o 
   3   5   9      162.08      182.98     15.10 o 
   4   5   9      115.85      134.24     14.09 o 
   5   5   9      157.13      172.69     20.39 o 
   6   5   9      135.84      157.85     20.03 o 
   7   5   9        0.04      -12.76     19.66 o 
  -7   6   9        3.91       -5.34     10.21 o 
  -6   6   9       12.12        1.89      7.42 o 
  -5   6   9        0.51       -9.15      6.10 o 
  -4   6   9        3.28       -6.64      5.44 o 
  -3   6   9       37.21       27.08      6.14 o 
  -2   6   9      183.92      174.05      9.50 o 
  -1   6   9      103.20      126.26     10.01 o 
   0   6   9      131.59      165.99      8.46 o 
   1   6   9        8.10       11.31      5.82 o 
   2   6   9      230.95      231.26     13.61 o 
   3   6   9        0.49       -8.30      6.43 o 
   4   6   9       16.48        8.67      8.83 o 
   5   6   9       15.01       -1.57     11.24 o 
   6   6   9       24.69       24.77     13.30 o 
   7   6   9        4.96       -3.45     20.73 o 
  -7   7   9        1.95      -13.73     10.10 o 
  -6   7   9       16.91        2.29      8.01 o 
  -5   7   9        0.14       -9.26      6.18 o 
  -4   7   9        8.52       -3.06      6.85 o 
  -3   7   9        4.03        6.92      5.94 o 
  -2   7   9       72.08       94.43     41.72 o 
  -1   7   9      117.61      129.64     11.06 o 
   0   7   9      141.51      145.51      8.47 o 
   1   7   9      156.12      172.71     12.71 o 
   2   7   9      147.42      154.22     13.71 o 
   3   7   9        3.11       -9.19      6.54 o 
   4   7   9       33.43       41.01     10.36 o 
   5   7   9       34.54       23.41     10.19 o 
   6   7   9        3.23       -8.12     11.46 o 
   7   7   9       16.37      -11.91     19.53 o 
  -7   8   9        2.46      -14.42     10.16 o 
  -6   8   9        0.42      -12.07      8.05 o 
  -5   8   9       88.11       90.65     13.15 o 
  -4   8   9       85.31      116.84     18.54 o 
  -3   8   9       32.54       27.68      7.60 o 
  -2   8   9       15.39        6.01     11.20 o 
  -1   8   9      116.11      160.52     15.84 o 
   0   8   9       18.52       30.66      7.21 o 
   1   8   9        6.29       15.36      6.63 o 
   2   8   9      171.47      216.60     15.36 o 
   3   8   9       78.99       77.34     11.67 o 
   4   8   9      833.99      791.30     35.47 o 
   5   8   9       49.74       42.37     16.39 o 
   6   8   9        1.03        1.55     17.32 o 
  -6   9   9        0.84      -13.47      8.98 o 
  -5   9   9      151.34      187.30     17.49 o 
  -4   9   9       12.69        3.10      8.16 o 
  -3   9   9       20.91        6.27      8.87 o 
  -2   9   9        5.58       14.51      8.59 o 
  -1   9   9      190.43      175.95     12.32 o 
   0   9   9      121.39      150.56     12.95 o 
   1   9   9      131.85      141.07     13.38 o 
   2   9   9       11.38        4.00      7.36 o 
   3   9   9        2.53       -2.62     11.01 o 
   4   9   9      162.39      248.15     20.41 o 
   5   9   9       33.40       25.25      9.00 o 
   6   9   9       30.66       26.21     13.23 o 
  -6  10   9        9.57       13.99     10.39 o 
  -5  10   9       45.63       57.67     12.18 o 
  -4  10   9        8.75       -9.81      9.47 o 
  -3  10   9       34.73       10.44     11.67 o 
  -2  10   9       38.71       30.90     13.93 o 
  -1  10   9       11.77        7.26      8.55 o 
   0  10   9        3.89       -8.09      6.44 o 
   1  10   9        0.81       -8.60      5.73 o 
   2  10   9       26.81       22.53      7.50 o 
   3  10   9       10.79        3.31      7.66 o 
   4  10   9       58.14       79.09     12.54 o 
   5  10   9       27.31       19.53     13.36 o 
   6  10   9        0.87       10.60     12.89 o 
  -6  11   9       11.63       21.79     11.71 o 
  -5  11   9        2.29       -9.28     12.29 o 
  -4  11   9        2.39       -2.15     10.77 o 
  -3  11   9       14.15        5.28     10.06 o 
  -2  11   9       31.64       11.56      9.10 o 
  -1  11   9       66.58       75.70     13.73 o 
   0  11   9      171.30      187.07     17.93 o 
   1  11   9      134.73      116.90     11.84 o 
   2  11   9        0.13       -3.78      6.91 o 
   3  11   9        0.03       -3.74      7.71 o 
   4  11   9      132.02      178.09     15.99 o 
   5  11   9        1.69       -5.42     13.35 o 
  -5  12   9        1.68       -7.03     13.06 o 
  -4  12   9        3.01      -11.79     10.88 o 
  -3  12   9       25.64       13.47     11.54 o 
  -2  12   9       19.62       26.97     11.32 o 
  -1  12   9        0.61       -1.17     15.86 o 
   0  12   9        0.18       -6.63      8.87 o 
   1  12   9       94.24      110.64     14.19 o 
   2  12   9       41.04       46.34     10.10 o 
   3  12   9        2.69       -8.29      8.00 o 
   4  12   9       11.81       15.06     19.73 o 
   5  12   9       23.97       31.23     16.86 o 
  -4  13   9       22.03        7.77     16.32 o 
  -3  13   9        8.00      -15.29     10.19 o 
  -2  13   9       14.11        7.46     11.13 o 
  -1  13   9      240.03      248.49     33.22 o 
   0  13   9        0.52       -1.69      9.86 o 
   1  13   9        5.98       -2.18      9.62 o 
   2  13   9        4.02        4.63      8.98 o 
   3  13   9        0.00       -5.82      9.38 o 
   4  13   9       28.04       18.79     16.10 o 
  -4  14   9        0.62       -5.50     13.14 o 
  -3  14   9        0.24       -3.57     12.31 o 
  -2  14   9       27.21       25.53     13.48 o 
  -1  14   9        1.51      -10.59     10.51 o 
   0  14   9       25.30       16.93     10.48 o 
   1  14   9        1.98       -8.12      9.51 o 
   2  14   9        5.54       -7.25      9.47 o 
   3  14   9        0.04        0.93     11.96 o 
   4  14   9       16.28       15.48     16.28 o 
  -3  15   9        0.95       -5.51     12.52 o 
  -2  15   9        0.20        1.26     12.94 o 
  -1  15   9       33.36       28.69     13.94 o 
   0  15   9        4.16        0.92     12.05 o 
   1  15   9        0.03       -7.64     11.73 o 
   2  15   9        3.12        1.03     12.25 o 
  -1  16   9        0.09       -8.31     12.96 o 
   0  16   9        0.42       10.69     13.30 o 
   1  16   9        0.42        1.21     14.16 o 
  -6   0  10      153.43      180.65     33.13 o 
  -4   0  10       14.19        5.56      7.33 o 
  -2   0  10      125.72      112.20      8.28 o 
   0   0  10     1353.50     1611.81     61.00 o 
   2   0  10      222.94      202.09     25.20 o 
   4   0  10       13.68        9.92     12.53 o 
   6   0  10        0.01        5.98     13.42 o 
  -7   1  10       10.37        9.09     13.00 o 
  -6   1  10        4.61      -10.67     11.10 o 
  -5   1  10      170.77      169.81     20.52 o 
  -4   1  10       44.42       66.51      9.46 o 
  -3   1  10        0.52        2.10      3.23 o 
  -2   1  10      350.96      297.10     10.12 o 
  -1   1  10       14.56        8.56      3.25 o 
   0   1  10      139.39      155.28      6.54 o 
   1   1  10      336.27      295.67     13.19 o 
   2   1  10      445.46      446.17     30.18 o 
   3   1  10      202.25      227.48     18.26 o 
   4   1  10      213.81      215.65     18.72 o 
   5   1  10      177.95      184.77     26.84 o 
   6   1  10      230.06      246.44     32.00 o 
   7   1  10       17.85       17.33     10.19 o 
  -7   2  10        1.03       -7.20     12.72 o 
  -6   2  10       39.10       27.46     14.03 o 
  -5   2  10       64.29       58.29     10.62 o 
  -4   2  10      150.07      175.98     10.90 o 
  -3   2  10      198.66      176.27      7.38 o 
  -2   2  10        6.71        5.29      3.16 o 
  -1   2  10       13.60        7.80      3.15 o 
   0   2  10      380.75      364.25     16.82 o 
   1   2  10      379.04      389.52     18.47 o 
   2   2  10        0.67       -7.31      5.03 o 
   3   2  10        0.31        4.44      6.19 o 
   4   2  10        1.48       10.29      9.52 o 
   5   2  10        0.72        9.41     10.28 o 
   6   2  10       10.50        0.51     10.41 o 
   7   2  10       16.65        9.35     11.99 o 
  -7   3  10        0.55        9.30     14.22 o 
  -6   3  10       27.95       34.24     14.35 o 
  -5   3  10       10.38        3.64      8.06 o 
  -4   3  10      218.59      218.05     11.67 o 
  -3   3  10       63.46       46.79      6.66 o 
  -2   3  10       14.53       12.78      3.52 o 
  -1   3  10       30.49       27.42      4.41 o 
   0   3  10     1099.83     1162.81     38.80 o 
   1   3  10       80.29       99.79      9.91 o 
   2   3  10       26.85        8.06      6.20 o 
   3   3  10     1416.74     1382.84     98.58 o 
   4   3  10      146.53      166.87     24.82 o 
   5   3  10        7.88        7.45     14.99 o 
   6   3  10       10.54       11.00     13.73 o 
   7   3  10       33.10       17.10     12.93 o 
  -7   4  10        8.05      -15.42     12.43 o 
  -6   4  10       29.28       15.86      9.30 o 
  -5   4  10       25.58       20.06      7.16 o 
  -4   4  10       11.00        4.73      5.75 o 
  -3   4  10      144.17      131.67      9.46 o 
  -2   4  10       12.30       12.09      4.12 o 
  -1   4  10      529.42      435.85     15.08 o 
   0   4  10       19.40       20.01      4.65 o 
   1   4  10     1100.34     1133.03     44.47 o 
   2   4  10       65.57       67.13     12.91 o 
   3   4  10      165.08      191.38     23.00 o 
   4   4  10      766.59      748.36     33.50 o 
   5   4  10       19.64       12.87     17.69 o 
   6   4  10        0.22      -14.74      9.83 o 
   7   4  10        2.94       -2.69     10.72 o 
  -7   5  10        0.87      -13.96     13.33 o 
  -6   5  10        1.62       -9.87      8.59 o 
  -5   5  10      141.02      154.61     13.04 o 
  -4   5  10       88.85       95.04     11.72 o 
  -3   5  10        4.66        5.91      5.89 o 
  -2   5  10       25.07       19.60      5.19 o 
  -1   5  10      201.05      179.98      9.07 o 
   0   5  10        2.40        2.36      4.06 o 
   1   5  10      162.06      166.35     11.57 o 
   2   5  10       97.50       98.97     11.10 o 
   3   5  10       37.47       32.85      8.94 o 
   4   5  10      218.02      256.45     18.63 o 
   5   5  10      289.29      288.03     27.22 o 
   6   5  10       53.47       69.29     17.63 o 
   7   5  10        3.97       -8.98     12.20 o 
  -7   6  10       12.62       -6.31     10.99 o 
  -6   6  10       25.08        9.53      9.84 o 
  -5   6  10       14.99        7.38      6.70 o 
  -4   6  10        3.28        1.27      5.83 o 
  -3   6  10       12.95       10.25      5.72 o 
  -2   6  10        2.16       -4.08      4.39 o 
  -1   6  10      495.91      474.88     19.47 o 
   0   6  10      977.38      876.56     30.50 o 
   1   6  10        0.13       -4.16      5.28 o 
   2   6  10       89.48       86.71     11.19 o 
   3   6  10       31.38       17.09      8.78 o 
   4   6  10      107.32      150.44     24.06 o 
   5   6  10        3.93        0.54     17.41 o 
   6   6  10        9.24        8.50     13.31 o 
   7   6  10        1.05      -23.30     19.71 o 
  -7   7  10        0.50       -4.89     11.27 o 
  -6   7  10       11.63       20.25      9.14 o 
  -5   7  10        0.46       -3.89      6.67 o 
  -4   7  10       15.80       15.63      7.10 o 
  -3   7  10       34.89       36.12     10.70 o 
  -2   7  10        2.97       -2.36      5.69 o 
  -1   7  10       61.12       55.73      6.99 o 
   0   7  10     1126.18     1175.54     45.81 o 
   1   7  10       53.29       71.29     11.36 o 
   2   7  10       54.69       57.34     10.18 o 
   3   7  10      461.58      426.25     22.08 o 
   4   7  10      596.15      620.75     29.67 o 
   5   7  10        6.57       -1.79      9.33 o 
   6   7  10        5.28       -2.39     12.62 o 
   7   7  10       11.22        9.39     22.76 o 
  -6   8  10        2.61       -7.52      8.31 o 
  -5   8  10       57.10       46.09      9.68 o 
  -4   8  10       53.27       57.78      9.12 o 
  -3   8  10        3.16       -4.84      6.03 o 
  -2   8  10       86.30       76.03     12.30 o 
  -1   8  10       82.90       78.80      9.78 o 
   0   8  10       89.60       95.53     10.57 o 
   1   8  10      361.50      299.85     16.47 o 
   2   8  10      568.74      627.29     28.54 o 
   3   8  10      139.56      179.23     16.69 o 
   4   8  10       76.31      122.10     15.22 o 
   5   8  10        0.26       -3.95      9.66 o 
   6   8  10       27.91       25.11     22.90 o 
  -6   9  10        0.08       -9.84      8.46 o 
  -5   9  10       35.89       51.14     10.32 o 
  -4   9  10       10.25        6.21      8.06 o 
  -3   9  10       80.92       71.14     13.29 o 
  -2   9  10      104.60      140.80     16.59 o 
  -1   9  10      171.16      165.41     17.48 o 
   0   9  10        0.25      -10.13      6.75 o 
   1   9  10      124.07      139.22     13.47 o 
   2   9  10      213.56      237.72     18.53 o 
   3   9  10       47.47       44.88     11.90 o 
   4   9  10        9.88       20.00     11.14 o 
   5   9  10        9.93       -4.22      9.82 o 
   6   9  10        4.64        5.74     11.77 o 
  -6  10  10       11.92       -2.93      9.47 o 
  -5  10  10       12.38       11.75      9.85 o 
  -4  10  10        0.02      -12.12      9.40 o 
  -3  10  10       19.54       14.11     10.32 o 
  -2  10  10       39.44       34.90     10.69 o 
  -1  10  10      172.97      173.06     19.13 o 
   0  10  10       47.79       57.34     10.38 o 
   1  10  10       18.60        9.55      7.54 o 
   2  10  10       11.89        5.11      8.18 o 
   3  10  10       11.37       11.84      9.61 o 
   4  10  10       18.15       30.65      9.87 o 
   5  10  10        2.71       -1.26     11.85 o 
   6  10  10       15.94       15.16     14.05 o 
  -5  11  10        1.41        3.89     18.80 o 
  -4  11  10        5.52       -2.88     11.07 o 
  -3  11  10        4.07        0.18     10.08 o 
  -2  11  10       32.09       35.64     11.97 o 
  -1  11  10       10.97        8.15      9.55 o 
   0  11  10        2.30        0.24      7.16 o 
   1  11  10        1.32       -3.31      7.18 o 
   2  11  10        1.70       -9.39      7.32 o 
   3  11  10       32.03       40.72     10.24 o 
   4  11  10       84.36       90.97     14.70 o 
   5  11  10       13.27       18.24     14.75 o 
  -5  12  10        0.32      -17.68     11.94 o 
  -4  12  10        0.64       -1.35     11.32 o 
  -3  12  10        8.93        6.89     11.05 o 
  -2  12  10      146.89      147.66     19.20 o 
  -1  12  10        3.74        0.88     10.07 o 
   0  12  10       40.25       31.73     12.13 o 
   1  12  10       25.10       22.19      9.63 o 
   2  12  10        2.32      -11.07      8.02 o 
   3  12  10       18.95        9.26      9.61 o 
   4  12  10       12.21       11.33     11.78 o 
   5  12  10       22.04       -1.55     14.57 o 
  -4  13  10        0.70       -7.98     10.97 o 
  -3  13  10        3.97       -6.30     11.05 o 
  -2  13  10      174.91      222.29     38.44 o 
  -1  13  10       58.10       86.96     18.34 o 
   0  13  10        3.25      -12.11     11.96 o 
   1  13  10        0.10       -9.05      9.07 o 
   2  13  10        5.82        3.73     10.51 o 
   3  13  10        4.44        6.21     10.55 o 
   4  13  10        6.47       11.11     15.73 o 
  -3  14  10       16.90        7.59     15.86 o 
  -2  14  10        3.43        0.66     12.19 o 
  -1  14  10       21.52       29.00     13.31 o 
   0  14  10       15.83        0.01     11.14 o 
   1  14  10       16.84       29.91     15.90 o 
   2  14  10        2.25        4.12     11.21 o 
   3  14  10        0.10        3.11     11.40 o 
  -2  15  10       36.76       45.03     15.82 o 
  -1  15  10        2.35       -0.46     12.08 o 
   0  15  10        6.43       -9.07     11.82 o 
   1  15  10        4.77       -8.83     11.85 o 
   2  15  10        0.59       -0.68     11.47 o 
  -7   0  11       17.31       16.48     21.52 o 
  -5   0  11       39.67       37.82     18.65 o 
  -3   0  11       85.12       96.23     10.26 o 
  -1   0  11       51.02       57.12     10.17 o 
   1   0  11        0.28       -7.05      7.37 o 
   3   0  11      540.29      470.96     39.20 o 
   5   0  11       55.13       38.93     18.07 o 
   7   0  11        0.01        2.35     16.25 o 
  -7   1  11        1.59       -3.37     12.47 o 
  -6   1  11       48.13       27.92     18.71 o 
  -5   1  11      259.41      232.83     20.28 o 
  -4   1  11        5.99       -0.05      5.44 o 
  -3   1  11       81.07      112.36     10.53 o 
  -2   1  11        2.64       -1.63      3.08 o 
  -1   1  11       40.47       56.83      5.05 o 
   0   1  11      683.42      661.77     21.57 o 
   1   1  11       93.26      116.07     11.76 o 
   2   1  11      200.40      207.03     12.80 o 
   3   1  11      460.50      435.98     27.46 o 
   4   1  11      736.64      669.46     82.31 o 
   5   1  11       16.29       -1.05      9.97 o 
   6   1  11        7.50       14.18     15.57 o 
   7   1  11        0.01        3.82     10.22 o 
  -7   2  11       12.66       14.23     21.04 o 
  -6   2  11       24.46       23.42     13.62 o 
  -5   2  11        0.89       -6.31      7.67 o 
  -4   2  11       75.88       86.19      9.26 o 
  -3   2  11       88.48      127.99      8.91 o 
  -2   2  11      183.96      161.04      7.04 o 
  -1   2  11       21.15        9.00      3.50 o 
   0   2  11       94.37       84.98      7.46 o 
   1   2  11       76.60       77.40      9.33 o 
   2   2  11       19.06        9.97      6.13 o 
   3   2  11       21.83       16.81      7.66 o 
   4   2  11        9.55       41.60     12.60 o 
   5   2  11        2.06       -3.30      9.76 o 
   6   2  11       23.70        3.32     14.88 o 
   7   2  11        1.39        0.27     10.56 o 
  -7   3  11        0.02      -17.14     15.08 o 
  -6   3  11       79.30       74.83     17.79 o 
  -5   3  11       29.53        6.76      8.76 o 
  -4   3  11       57.41       55.64      9.16 o 
  -3   3  11       45.76       47.69      7.10 o 
  -2   3  11       12.64       12.51      3.98 o 
  -1   3  11        1.62       -4.83      3.22 o 
   0   3  11        7.59        4.99      3.99 o 
   1   3  11      126.02      143.58     19.26 o 
   2   3  11       22.77       22.83      7.25 o 
   3   3  11      171.26      202.52     16.66 o 
   4   3  11      921.33      837.26     44.74 o 
   5   3  11      238.22      276.57     25.80 o 
   6   3  11       89.64       91.61     16.80 o 
   7   3  11        4.76        2.51     18.80 o 
  -7   4  11        1.12       -2.55     14.19 o 
  -6   4  11        5.94       -3.19      9.36 o 
  -5   4  11       19.93        0.71      7.09 o 
  -4   4  11        0.56       -9.80      7.86 o 
  -3   4  11       19.23        5.58      5.35 o 
  -2   4  11       24.68       16.51      4.53 o 
  -1   4  11       12.15        7.21      4.06 o 
   0   4  11      103.56      119.19     14.07 o 
   1   4  11      205.77      189.01     11.91 o 
   2   4  11       72.85       72.36     10.21 o 
   3   4  11        6.63        8.82      8.17 o 
   4   4  11     1909.79     1895.37     73.92 o 
   5   4  11        2.79       -2.29     10.37 o 
   6   4  11       30.61       19.70     16.63 o 
   7   4  11        4.04       -8.06     12.61 o 
  -7   5  11        0.04      -19.03     13.30 o 
  -6   5  11        1.52       -8.37      9.05 o 
  -5   5  11       48.63       40.01      9.11 o 
  -4   5  11       25.20        9.05      6.89 o 
  -3   5  11      144.96      176.07     11.78 o 
  -2   5  11       64.15       67.94      7.66 o 
  -1   5  11       55.97       44.09      6.28 o 
   0   5  11      276.28      271.69     24.19 o 
   1   5  11      421.09      448.93     21.30 o 
   2   5  11      242.03      247.91     21.66 o 
   3   5  11      108.64      112.07     13.87 o 
   4   5  11       85.37      146.19     16.73 o 
   5   5  11       30.46       29.96     16.19 o 
   6   5  11       45.35       35.32     13.87 o 
   7   5  11        0.57       -2.86     12.04 o 
  -7   6  11        0.53      -10.75     16.12 o 
  -6   6  11        4.13      -13.61      9.07 o 
  -5   6  11       36.33       27.74      8.23 o 
  -4   6  11        0.09       -8.26      5.51 o 
  -3   6  11        3.23       -7.98      5.32 o 
  -2   6  11        0.50       -2.23      5.23 o 
  -1   6  11      272.68      243.41     11.50 o 
   0   6  11        0.36       -2.12      5.59 o 
   1   6  11      183.39      188.04     15.08 o 
   2   6  11       12.03        8.05      7.26 o 
   3   6  11        4.08      -11.84      8.06 o 
   4   6  11        2.47       -0.62      8.85 o 
   5   6  11        6.22        7.87     12.36 o 
   6   6  11       14.85       11.90     13.21 o 
  -6   7  11       25.72        5.04      7.83 o 
  -5   7  11       10.02        5.34      7.62 o 
  -4   7  11        2.08       -8.71      5.81 o 
  -3   7  11        0.90       -8.12      5.41 o 
  -2   7  11        5.95       -2.51      6.32 o 
  -1   7  11       77.81       88.57     10.32 o 
   0   7  11      107.04      106.05     11.15 o 
   1   7  11      201.86      221.51     15.52 o 
   2   7  11       18.80       10.44      8.33 o 
   3   7  11      428.49      389.73     21.45 o 
   4   7  11        2.74        3.35      9.57 o 
   5   7  11        6.41        8.86     11.19 o 
   6   7  11        3.06       -5.50     12.36 o 
  -6   8  11       13.41       17.05      9.21 o 
  -5   8  11        1.81       -5.20      7.47 o 
  -4   8  11       22.50       16.32      7.55 o 
  -3   8  11       50.83       29.61      8.35 o 
  -2   8  11        2.11       -8.47      6.39 o 
  -1   8  11        0.01       -3.53      6.06 o 
   0   8  11        4.46       -3.28      8.30 o 
   1   8  11       53.62       61.03     12.78 o 
   2   8  11      383.26      318.48     21.96 o 
   3   8  11       45.64       63.70     12.08 o 
   4   8  11      128.85      168.39     17.79 o 
   5   8  11       66.32       54.72     13.31 o 
   6   8  11        1.16       16.08     20.77 o 
  -6   9  11        4.82      -10.66      8.54 o 
  -5   9  11        7.38       -8.35      7.40 o 
  -4   9  11       20.16       10.07      7.76 o 
  -3   9  11       11.10        1.18      8.05 o 
  -2   9  11      211.73      206.79     18.18 o 
  -1   9  11       24.89       15.89      9.15 o 
   0   9  11       61.39       61.14     12.71 o 
   1   9  11        0.76       -7.54      6.88 o 
   2   9  11       64.39       57.18     11.07 o 
   3   9  11       21.26       15.34      9.99 o 
   4   9  11       42.34       65.19     15.74 o 
   5   9  11        1.93       -3.97     10.42 o 
   6   9  11        3.38       10.19     22.45 o 
  -5  10  11       17.20       18.88      9.12 o 
  -4  10  11        2.14       -6.86     10.27 o 
  -3  10  11        2.73      -13.58      9.05 o 
  -2  10  11      240.01      248.57     20.78 o 
  -1  10  11        9.12       15.04      9.43 o 
   0  10  11       45.67       41.74     25.86 o 
   1  10  11        0.05      -10.24      6.83 o 
   2  10  11        4.72       -0.24     12.07 o 
   3  10  11       37.30       34.05     10.66 o 
   4  10  11        9.48       16.18     11.47 o 
   5  10  11        4.43       -8.98      8.64 o 
  -5  11  11        0.20       -0.18     12.69 o 
  -4  11  11        1.23      -15.81     10.54 o 
  -3  11  11       28.87       21.44     12.25 o 
  -2  11  11        1.41       -3.76      9.09 o 
  -1  11  11      198.93      223.73     21.96 o 
   0  11  11        2.02       -6.64     14.42 o 
   1  11  11        3.80       -1.71      8.43 o 
   2  11  11        3.78       -9.38      7.54 o 
   3  11  11       12.72        9.10      9.21 o 
   4  11  11        2.53        4.36      8.93 o 
   5  11  11        5.53        2.43     13.74 o 
  -4  12  11        4.79       15.46     12.65 o 
  -3  12  11       54.73       54.47     15.16 o 
  -2  12  11        1.20       21.32     11.41 o 
  -1  12  11      109.33      112.79     24.51 o 
   0  12  11        0.06       -6.33      9.53 o 
   1  12  11       21.45       22.25     14.41 o 
   2  12  11        0.99       -6.09      8.31 o 
   3  12  11        0.11        5.91      9.13 o 
   4  12  11        6.57        7.19     10.65 o 
  -4  13  11       30.97       39.80     15.12 o 
  -3  13  11       28.37       42.61     13.99 o 
  -2  13  11        9.40       30.09     13.34 o 
  -1  13  11        2.65       -5.51     10.79 o 
   0  13  11        1.89       -1.51     10.45 o 
   1  13  11       14.45       16.42     10.72 o 
   2  13  11       18.44       -8.67     11.14 o 
   3  13  11       49.98       55.50     12.80 o 
  -3  14  11        6.92       11.06     13.71 o 
  -2  14  11       15.59       19.93     15.66 o 
  -1  14  11        2.72      -10.43     10.32 o 
   0  14  11       15.47        4.39     12.84 o 
   1  14  11        5.70       -3.31     14.55 o 
   2  14  11        7.53        1.34     11.82 o 
   3  14  11        8.86       20.17     11.46 o 
  -1  15  11        0.48       -7.46     12.81 o 
   0  15  11        0.82      -12.21     12.77 o 
   1  15  11        1.79        8.85     14.88 o 
  -6   0  12      246.89      307.10     43.49 o 
  -4   0  12        1.70       -5.23     11.65 o 
  -2   0  12      219.67      216.26     12.26 o 
   0   0  12       47.76       34.12      6.63 o 
   2   0  12      465.71      394.03     33.79 o 
   4   0  12     3295.06     3060.20    194.78 o 
   6   0  12       43.47       59.04     19.53 o 
  -7   1  12        6.51      -10.69     14.54 o 
  -6   1  12       46.00       19.33     13.85 o 
  -5   1  12      204.31      175.56     22.05 o 
  -4   1  12       65.59       42.99     12.80 o 
  -3   1  12       31.99       31.21      5.23 o 
  -2   1  12       80.81       82.53      6.59 o 
  -1   1  12       25.29       16.34      4.07 o 
   0   1  12       10.19       12.72      4.37 o 
   1   1  12      345.75      397.39     20.29 o 
   2   1  12       23.43       14.36      6.88 o 
   3   1  12       27.57       41.35     22.65 o 
   4   1  12       20.40       74.60     15.39 o 
   5   1  12        7.57        7.10     14.75 o 
   6   1  12       10.54       21.20     12.57 o 
   7   1  12       14.06       17.47     12.10 o 
  -7   2  12        0.53      -13.28     13.85 o 
  -6   2  12       28.96       14.94     12.75 o 
  -5   2  12       94.42       93.84     17.53 o 
  -4   2  12      254.05      200.52     11.59 o 
  -3   2  12      482.94      428.76     19.02 o 
  -2   2  12      115.52      105.08      7.70 o 
  -1   2  12      557.88      606.62     18.54 o 
   0   2  12       36.56       34.84      6.33 o 
   1   2  12       22.02       30.82      7.68 o 
   2   2  12        1.07       -3.27      6.15 o 
   3   2  12      205.57      228.53     17.98 o 
   4   2  12        7.42       31.08     12.00 o 
   5   2  12      293.04      320.01     28.13 o 
   6   2  12       16.63       16.33     11.44 o 
   7   2  12        8.42        5.52     10.72 o 
  -7   3  12        0.03        2.21     15.34 o 
  -6   3  12       29.77       37.69     15.32 o 
  -5   3  12      129.50      103.26     13.68 o 
  -4   3  12       45.48       39.80      7.83 o 
  -3   3  12        0.00       -6.30      5.06 o 
  -2   3  12        5.79        3.14      3.88 o 
  -1   3  12       47.59       43.87      5.66 o 
   0   3  12        2.68        3.90      5.22 o 
   1   3  12        6.35       -5.34      5.26 o 
   2   3  12       59.39       58.78     10.18 o 
   3   3  12       21.76       25.39      9.61 o 
   4   3  12      175.31      221.60     27.22 o 
   5   3  12       53.94       55.81     14.23 o 
   6   3  12        0.86       -4.78     14.53 o 
   7   3  12       24.85        9.61     11.57 o 
  -7   4  12        4.91        6.07     15.96 o 
  -6   4  12       40.41       26.62     14.25 o 
  -5   4  12        1.99      -11.82      7.88 o 
  -4   4  12       27.37       20.84      7.52 o 
  -3   4  12       30.77       22.03      6.56 o 
  -2   4  12        8.07        9.90      5.28 o 
  -1   4  12        0.76       -0.77      4.39 o 
   0   4  12       46.98       54.98      8.35 o 
   1   4  12       31.62       41.79     12.00 o 
   2   4  12       24.12       13.70      7.50 o 
   3   4  12      366.06      355.22     37.09 o 
   4   4  12     1032.48     1047.23     64.18 o 
   5   4  12        1.23       -3.35     11.99 o 
   6   4  12       11.63        9.64     12.58 o 
   7   4  12        2.90       -6.32     12.47 o 
  -7   5  12        5.90        4.82     14.64 o 
  -6   5  12        4.35       -6.85      9.75 o 
  -5   5  12        1.95       -7.36      7.05 o 
  -4   5  12       29.57       32.75      7.87 o 
  -3   5  12        3.97        2.85      5.94 o 
  -2   5  12      107.26      100.21      9.74 o 
  -1   5  12       36.52       38.55      6.67 o 
   0   5  12       21.86       15.11      7.11 o 
   1   5  12        3.21       -4.43      6.11 o 
   2   5  12        4.63       10.50      7.51 o 
   3   5  12      147.68      187.35     17.74 o 
   4   5  12       87.71      127.06     15.68 o 
   5   5  12      200.61      190.35     23.17 o 
   6   5  12        4.78       27.29     15.68 o 
  -6   6  12        1.03       -3.77     10.55 o 
  -5   6  12        1.79      -10.09      6.73 o 
  -4   6  12       23.64       26.65      7.62 o 
  -3   6  12        0.35       -8.13      5.88 o 
  -2   6  12      935.97      901.45     45.98 o 
  -1   6  12      174.55      171.34     12.06 o 
   0   6  12       73.61       65.63     10.93 o 
   1   6  12      218.96      200.15     13.06 o 
   2   6  12       34.50       10.12      8.69 o 
   3   6  12        4.43      -10.72      8.21 o 
   4   6  12      184.72      245.38     22.70 o 
   5   6  12        5.72      -13.75     11.75 o 
   6   6  12       32.29       43.76     15.95 o 
  -6   7  12       24.44       11.42     11.51 o 
  -5   7  12        1.01      -10.05      7.07 o 
  -4   7  12       21.03       23.04      7.70 o 
  -3   7  12        2.91        6.46      9.31 o 
  -2   7  12       18.61       15.04     14.77 o 
  -1   7  12      109.75      127.92     15.31 o 
   0   7  12      486.12      434.42     21.07 o 
   1   7  12      183.51      198.11     25.75 o 
   2   7  12        0.17        3.21      8.28 o 
   3   7  12      331.99      312.20     19.00 o 
   4   7  12        5.58       -2.28      9.52 o 
   5   7  12       73.49       61.69     13.64 o 
   6   7  12       29.32       32.31     15.43 o 
  -6   8  12       10.03        9.92      9.56 o 
  -5   8  12        2.50        9.20      8.16 o 
  -4   8  12        0.19       -6.47      6.72 o 
  -3   8  12       73.88       90.66     11.00 o 
  -2   8  12       26.11       24.52      9.32 o 
  -1   8  12       56.44       46.98     11.89 o 
   0   8  12       37.38       39.07      9.22 o 
   1   8  12       37.31       39.09      9.12 o 
   2   8  12       31.34       21.76      9.61 o 
   3   8  12       55.24       56.71     11.88 o 
   4   8  12       61.32       66.79     13.42 o 
   5   8  12        5.56       -5.16     10.76 o 
   6   8  12        3.64        5.83     14.94 o 
  -5   9  12       59.70       67.16     11.72 o 
  -4   9  12        1.92       -7.71      7.39 o 
  -3   9  12       25.60        9.68      8.88 o 
  -2   9  12      242.16      232.21     19.99 o 
  -1   9  12       27.43       14.12      9.31 o 
   0   9  12       18.00       16.12     10.04 o 
   1   9  12       16.66        2.61      7.96 o 
   2   9  12        0.17       -5.33      8.22 o 
   3   9  12       46.67       37.49     11.56 o 
   4   9  12        3.32      -10.14     11.16 o 
   5   9  12        6.34        7.28     12.22 o 
  -5  10  12       59.84       51.77     11.09 o 
  -4  10  12       13.05        9.75      9.89 o 
  -3  10  12       13.07       -4.40      9.57 o 
  -2  10  12      343.81      313.76     22.17 o 
  -1  10  12       32.87       23.55     11.07 o 
   0  10  12       24.45       11.69     10.54 o 
   1  10  12        1.22      -10.91      9.48 o 
   2  10  12        2.78       -7.26      9.21 o 
   3  10  12       21.32       17.96     11.03 o 
   4  10  12        0.05      -14.97      9.98 o 
   5  10  12        4.37       -2.85     12.08 o 
  -5  11  12       10.98        7.92     12.46 o 
  -4  11  12       11.70       -5.69     20.97 o 
  -3  11  12        1.79       -4.70      9.76 o 
  -2  11  12       76.86       60.96     13.92 o 
  -1  11  12        7.65        0.65     10.18 o 
   0  11  12        1.54      -10.00      8.69 o 
   1  11  12       13.66       21.40     10.40 o 
   2  11  12        2.71       -7.97      7.80 o 
   3  11  12       36.62       61.39     11.81 o 
   4  11  12        0.07       -7.94      8.91 o 
  -4  12  12        1.57      -16.93     11.29 o 
  -3  12  12       10.07       13.57     12.67 o 
  -2  12  12       68.92       74.51     14.65 o 
  -1  12  12       10.63       -3.73      9.51 o 
   0  12  12       16.80        2.02     11.04 o 
   1  12  12        0.61       -1.46     10.05 o 
   2  12  12       67.95       74.94     14.32 o 
   3  12  12        9.46       -1.25      9.97 o 
   4  12  12       49.39       53.78     12.46 o 
  -3  13  12        0.55      -11.71     13.20 o 
  -2  13  12       66.55       69.97     15.73 o 
  -1  13  12       15.77       -2.81     10.57 o 
   0  13  12       26.84       26.56     18.47 o 
   1  13  12        4.50      -11.11     14.02 o 
   2  13  12        5.70        5.77     11.25 o 
   3  13  12        3.81       -4.60     10.90 o 
  -2  14  12       15.64        9.18     13.16 o 
  -1  14  12       28.42       18.88     13.32 o 
   0  14  12        1.43      -17.03     11.36 o 
   1  14  12        1.33       11.34     13.32 o 
   2  14  12        6.14       -9.32     11.33 o 
  -7   0  13        0.18       -1.64     21.35 o 
  -5   0  13      140.59      140.08     28.74 o 
  -3   0  13      234.27      211.71     13.30 o 
  -1   0  13       82.53       92.48     10.03 o 
   1   0  13       83.32       93.96     24.38 o 
   3   0  13        0.05      -15.81     10.54 o 
   5   0  13        5.14       16.30     17.01 o 
   7   0  13        3.09        6.69     17.58 o 
  -7   1  13        0.85      -16.66     14.57 o 
  -6   1  13       43.97       31.62     16.23 o 
  -5   1  13       23.34       18.42     12.61 o 
  -4   1  13        3.54       -2.22      7.63 o 
  -3   1  13      721.68      708.34     23.84 o 
  -2   1  13       25.48       26.32      5.12 o 
  -1   1  13       33.97       41.91      6.34 o 
   0   1  13      271.21      275.43     11.65 o 
   1   1  13       66.91       66.45      9.97 o 
   2   1  13        3.87       -1.65      6.51 o 
   3   1  13        1.13      -10.68      8.33 o 
   4   1  13      158.78      148.95     19.81 o 
   5   1  13       82.28       77.98     15.47 o 
   6   1  13        4.81        2.33     11.87 o 
  -7   2  13       10.35        0.90     14.36 o 
  -6   2  13       34.46       18.38     15.62 o 
  -5   2  13       11.40        0.13     11.41 o 
  -4   2  13       42.97       48.64     12.96 o 
  -3   2  13        0.53        8.18      7.45 o 
  -2   2  13      214.32      186.48      8.38 o 
  -1   2  13        9.39       10.08      4.18 o 
   0   2  13      121.91      131.91     10.17 o 
   1   2  13        5.66       -2.96      6.31 o 
   2   2  13        4.61        3.91      6.56 o 
   3   2  13       75.93       62.32     11.23 o 
   4   2  13       23.69       27.60     12.87 o 
   5   2  13      108.80       89.62     17.49 o 
   6   2  13       79.77       71.51     15.49 o 
  -7   3  13        0.04        0.61     15.23 o 
  -6   3  13        6.55       11.06     14.12 o 
  -5   3  13        4.86       -9.90      8.64 o 
  -4   3  13        2.37        1.41      6.83 o 
  -3   3  13       50.36       47.08      8.29 o 
  -2   3  13      740.03      690.88     23.18 o 
  -1   3  13      148.97      154.83     10.58 o 
   0   3  13      260.47      239.28     11.77 o 
   1   3  13       30.62       37.83      8.61 o 
   2   3  13        0.64       -1.62      6.47 o 
   3   3  13      242.90      250.92     20.20 o 
   4   3  13      248.83      238.74     21.94 o 
   5   3  13       26.64       41.53     14.13 o 
   6   3  13        4.87       -1.43     10.82 o 
  -6   4  13       52.29       62.57     17.05 o 
  -5   4  13        8.44        7.83      9.14 o 
  -4   4  13       78.93       68.39     11.00 o 
  -3   4  13      157.75      221.43     14.83 o 
  -2   4  13       54.68       80.16      9.12 o 
  -1   4  13      118.52      134.60     10.56 o 
   0   4  13       20.89       12.55      7.15 o 
   1   4  13       45.89       53.99      9.36 o 
   2   4  13      375.28      330.52     18.52 o 
   3   4  13      111.71      125.72     14.92 o 
   4   4  13       93.31      128.07     16.39 o 
   5   4  13        4.40       10.58     12.28 o 
   6   4  13       68.42       91.77     24.80 o 
  -6   5  13       33.86       27.66     14.59 o 
  -5   5  13       12.80        8.22      9.50 o 
  -4   5  13       11.51       -3.54      6.42 o 
  -3   5  13      648.85      610.96     24.58 o 
  -2   5  13     1032.28      988.53     35.89 o 
  -1   5  13        0.13       -2.25      6.27 o 
   0   5  13       15.65       15.52      6.79 o 
   1   5  13        0.16       -9.43      6.28 o 
   2   5  13      113.19      157.71     15.37 o 
   3   5  13       98.97      142.15     26.42 o 
   4   5  13        5.74        6.80     10.00 o 
   5   5  13       67.65       50.90     16.16 o 
   6   5  13        0.80      -14.30     14.11 o 
  -6   6  13        0.31       -1.23     11.09 o 
  -5   6  13       45.58       46.33     10.15 o 
  -4   6  13      174.31      180.10     14.54 o 
  -3   6  13       20.79       22.13      7.67 o 
  -2   6  13      581.63      588.14     23.58 o 
  -1   6  13        2.51        1.03      7.85 o 
   0   6  13       27.52       20.94      8.18 o 
   1   6  13       93.18      117.21     12.93 o 
   2   6  13      225.02      235.28     18.70 o 
   3   6  13      217.83      280.36     22.12 o 
   4   6  13        2.50       -4.78      9.44 o 
   5   6  13       79.82       70.91     17.82 o 
   6   6  13        0.11      -16.49     16.28 o 
  -6   7  13        0.25        0.38     11.26 o 
  -5   7  13        9.96        1.01      7.63 o 
  -4   7  13        0.21       -9.88      6.72 o 
  -3   7  13       49.47       45.56      8.62 o 
  -2   7  13      165.50      214.62     20.48 o 
  -1   7  13      220.20      247.09     20.44 o 
   0   7  13       38.99       35.63      8.91 o 
   1   7  13      272.25      238.27     22.64 o 
   2   7  13       93.62      100.79     28.26 o 
   3   7  13        2.08        2.10      9.49 o 
   4   7  13        7.84        9.98     10.50 o 
   5   7  13       55.68       60.60     16.13 o 
   6   7  13        1.88       -2.21     13.88 o 
  -5   8  13       17.78       20.16      9.10 o 
  -4   8  13        0.11      -10.09      6.73 o 
  -3   8  13        3.73       -4.69      7.76 o 
  -2   8  13        0.52       -1.06      8.89 o 
  -1   8  13        5.47        4.32      8.77 o 
   0   8  13      186.23      162.83     47.08 o 
   1   8  13       21.34       22.25     10.56 o 
   2   8  13       50.91       55.06     12.24 o 
   3   8  13       71.91       70.41     13.50 o 
   4   8  13       85.65       89.30     15.19 o 
   5   8  13       22.89       14.22     12.71 o 
  -5   9  13        1.30       -0.36      8.83 o 
  -4   9  13        0.33       -6.13      7.49 o 
  -3   9  13       15.89       16.41     10.51 o 
  -2   9  13      335.47      346.10     23.41 o 
  -1   9  13        0.28      -10.36      7.86 o 
   0   9  13       31.70        0.86      8.86 o 
   1   9  13        1.80        0.14     10.26 o 
   2   9  13        3.18      -12.97      8.65 o 
   3   9  13        4.20       10.04      9.83 o 
   4   9  13       15.31        7.10     11.17 o 
   5   9  13       65.57       86.98     15.96 o 
  -5  10  13        1.07        0.14      9.07 o 
  -4  10  13       29.98       25.55     18.42 o 
  -3  10  13       11.75       11.79     10.79 o 
  -2  10  13       10.77       16.20     17.69 o 
  -1  10  13        0.29       -8.74      9.12 o 
   0  10  13       18.97       14.90     15.63 o 
   1  10  13        0.44       -9.24      9.53 o 
   2  10  13        6.65       -7.71      8.96 o 
   3  10  13        4.20       -2.42     10.09 o 
   4  10  13       17.60       22.27     12.79 o 
  -4  11  13        0.02       -5.88     12.70 o 
  -3  11  13       18.55       26.05     21.37 o 
  -2  11  13       20.59       19.20     11.72 o 
  -1  11  13       21.87       12.62     11.56 o 
   0  11  13        2.19       -0.56     17.12 o 
   1  11  13       15.29        0.22     11.98 o 
   2  11  13        0.10      -13.54      9.03 o 
   3  11  13       34.18       42.32     13.40 o 
   4  11  13        1.07       -0.73     12.16 o 
  -3  12  13        1.23        0.82     14.46 o 
  -2  12  13        0.11       -8.60     10.33 o 
  -1  12  13        0.00       -1.59     11.20 o 
   0  12  13        5.54        3.67     13.93 o 
   1  12  13        0.93      -15.45     11.41 o 
   2  12  13        4.38       -5.37     10.38 o 
   3  12  13        5.73        0.34      9.81 o 
  -2  13  13        0.45       -0.34     11.65 o 
  -1  13  13       13.32       13.41     13.39 o 
   0  13  13        0.22       -7.92     12.18 o 
   1  13  13        0.90      -18.33     12.72 o 
   2  13  13        5.26       10.16     11.99 o 
  -1  14  13        0.30        3.88     12.71 o 
   0  14  13        7.13       -2.57     14.39 o 
   1  14  13        3.56        4.81     13.59 o 
  -6   0  14        1.52       -9.61     17.14 o 
  -4   0  14       20.43       -2.39     13.77 o 
  -2   0  14      596.65      667.62     29.68 o 
   0   0  14        6.54        3.89      8.46 o 
   2   0  14       14.81       -6.42     11.47 o 
   4   0  14        0.08       -6.91     13.42 o 
   6   0  14       24.51       29.27     20.90 o 
  -6   1  14        0.25        1.31     13.32 o 
  -5   1  14        0.04        4.69     11.59 o 
  -4   1  14       33.53       24.96     11.51 o 
  -3   1  14      325.23      360.65     16.60 o 
  -2   1  14     1612.31     1625.52     44.89 o 
  -1   1  14      103.77      102.86      8.08 o 
   0   1  14      516.51      524.19     18.97 o 
   1   1  14       46.62       38.98      9.27 o 
   2   1  14        2.67       -8.47      6.88 o 
   3   1  14      140.55      167.55     28.54 o 
   4   1  14       90.91       99.11     28.17 o 
   5   1  14        3.16      -13.88     11.32 o 
   6   1  14        0.15       -0.42     10.92 o 
  -6   2  14       16.92       21.16     16.19 o 
  -5   2  14        0.07       -4.10     12.24 o 
  -4   2  14       10.98       13.31      8.22 o 
  -3   2  14      257.84      288.30     14.51 o 
  -2   2  14      630.77      661.45     20.72 o 
  -1   2  14        3.71       -3.46      4.40 o 
   0   2  14       21.88       18.13      8.84 o 
   1   2  14       77.79       83.09     11.64 o 
   2   2  14       14.93        7.54      7.95 o 
   3   2  14        5.63       13.00      9.39 o 
   4   2  14        0.69        0.71     11.32 o 
   5   2  14       28.96       12.95     12.36 o 
   6   2  14        0.83      -16.89     11.26 o 
  -6   3  14       56.36       73.30     18.23 o 
  -5   3  14       37.31       61.77     16.18 o 
  -4   3  14        0.06       -4.33      6.36 o 
  -3   3  14      517.98      489.34     20.88 o 
  -2   3  14      287.79      320.02     15.36 o 
  -1   3  14        9.70       -3.63      6.29 o 
   0   3  14       43.75       37.32      9.18 o 
   1   3  14        0.83       15.34     11.48 o 
   2   3  14        2.85        2.72      7.85 o 
   3   3  14       62.63       92.01     13.58 o 
   4   3  14      250.13      260.57     47.63 o 
   5   3  14       12.85       17.85     12.83 o 
   6   3  14        0.56       -9.72     11.86 o 
  -6   4  14        0.14       -7.71     12.34 o 
  -5   4  14      143.48      106.74     15.39 o 
  -4   4  14        4.66        1.99      6.70 o 
  -3   4  14        1.74       -1.25      6.45 o 
  -2   4  14       35.61       66.50     11.91 o 
  -1   4  14      129.80      161.49     14.43 o 
   0   4  14        0.11       -3.76      6.80 o 
   1   4  14        9.48       -5.78      7.03 o 
   2   4  14       81.84      106.73     13.81 o 
   3   4  14       22.97       22.41     10.08 o 
   4   4  14       61.08       50.20     12.19 o 
   5   4  14       22.15       19.26     13.09 o 
   6   4  14        0.00       -0.96     12.02 o 
  -6   5  14       23.58       29.78     15.17 o 
  -5   5  14       11.12       -1.92      9.51 o 
  -4   5  14       29.26       21.70      8.20 o 
  -3   5  14      116.60       91.66     10.89 o 
  -2   5  14      668.95      663.08     26.13 o 
  -1   5  14      137.49      189.46     23.72 o 
   0   5  14       18.61        1.22      7.50 o 
   1   5  14       13.80        9.53      7.95 o 
   2   5  14       86.74       81.14     12.80 o 
   3   5  14       11.06        7.58      9.07 o 
   4   5  14       98.03      133.07     25.31 o 
   5   5  14        2.96      -17.08     17.43 o 
   6   5  14        0.13       12.95     13.09 o 
  -6   6  14        0.74        6.34     13.80 o 
  -5   6  14        0.24       -2.73      9.70 o 
  -4   6  14        8.62        5.98      7.65 o 
  -3   6  14       74.55       91.01     10.62 o 
  -2   6  14      605.35      579.69     33.29 o 
  -1   6  14       20.04        7.82      9.23 o 
   0   6  14        2.06       -8.43      6.55 o 
   1   6  14       15.41       -3.64      7.62 o 
   2   6  14       44.18       48.88     10.97 o 
   3   6  14       72.59       78.07     12.87 o 
   4   6  14       31.58       56.43     15.90 o 
   5   6  14        3.69       -0.98     14.02 o 
  -5   7  14        6.17        4.63      8.62 o 
  -4   7  14       35.71       41.26      9.24 o 
  -3   7  14       13.03        5.28      7.09 o 
  -2   7  14      161.97      186.76     19.86 o 
  -1   7  14        1.66       -1.10      8.84 o 
   0   7  14       15.42        5.86      8.01 o 
   1   7  14      155.75      193.99     16.68 o 
   2   7  14       12.16       33.99     15.37 o 
   3   7  14        0.18       -6.61     11.13 o 
   4   7  14      153.19      186.28     19.75 o 
   5   7  14        3.06       -5.64     11.14 o 
  -5   8  14        1.52       -5.25      8.72 o 
  -4   8  14       35.52       38.25      9.53 o 
  -3   8  14        2.31        5.22     11.69 o 
  -2   8  14        7.00       -4.51      8.74 o 
  -1   8  14       19.27        9.15      9.75 o 
   0   8  14      113.76      122.87     17.37 o 
   1   8  14       36.71       39.61     10.19 o 
   2   8  14       32.27       26.48     12.62 o 
   3   8  14        1.90       -5.25      9.51 o 
   4   8  14       20.03        1.53     11.52 o 
   5   8  14       20.58       26.36     14.24 o 
  -5   9  14        1.27      -12.44      8.30 o 
  -4   9  14        8.42       -8.94      9.81 o 
  -3   9  14       44.39       47.96     13.97 o 
  -2   9  14       15.22       17.52     11.19 o 
  -1   9  14        2.29       -1.93      9.95 o 
   0   9  14        1.98      -13.16      8.77 o 
   1   9  14        0.33        3.07      7.79 o 
   2   9  14        0.01      -12.53      9.24 o 
   3   9  14       47.74       44.94     12.79 o 
   4   9  14        0.08      -15.54     11.57 o 
  -4  10  14       25.99       40.02     14.47 o 
  -3  10  14        4.11        6.97     11.77 o 
  -2  10  14        1.21       12.42     12.27 o 
  -1  10  14       73.55       88.50     15.80 o 
   0  10  14        9.77       14.19     17.16 o 
   1  10  14        5.92       -9.40     10.66 o 
   2  10  14        0.52       -0.69     10.44 o 
   3  10  14        6.14        9.77     11.14 o 
   4  10  14        0.41      -11.64     11.78 o 
  -4  11  14        0.03      -16.13     11.50 o 
  -3  11  14       60.96       80.69     16.75 o 
  -2  11  14        7.13       -4.62     19.80 o 
  -1  11  14        1.06        5.36     11.23 o 
   0  11  14        1.83        2.20     11.50 o 
   1  11  14       18.33       26.45     13.32 o 
   2  11  14        0.63       -9.30     12.86 o 
   3  11  14        2.98        0.59     11.15 o 
  -3  12  14        3.56       -6.65     12.22 o 
  -2  12  14        0.84        3.18     10.95 o 
  -1  12  14       65.73       90.78     16.69 o 
   0  12  14        1.89       -5.96     14.28 o 
   1  12  14        0.59       -4.57     12.61 o 
   2  12  14       51.54       47.58     13.19 o 
   3  12  14       21.67       26.51     11.27 o 
  -1  13  14       18.93       12.30     16.50 o 
   0  13  14        7.24       -3.18     12.22 o 
   1  13  14        4.33       -5.43     13.42 o 
  -5   0  15        1.21       -1.24     17.05 o 
  -3   0  15      199.02      233.91     47.83 o 
  -1   0  15       66.78       68.80     10.97 o 
   1   0  15       27.73       21.89     10.86 o 
   3   0  15      274.70      266.44     29.94 o 
   5   0  15      103.86      113.33     27.02 o 
  -6   1  15        2.46       -8.23     14.80 o 
  -5   1  15        2.36      -14.49     21.41 o 
  -4   1  15        1.68       -0.79      9.89 o 
  -3   1  15       12.77       19.09      9.44 o 
  -2   1  15       71.57      100.88      8.80 o 
  -1   1  15       91.70      100.74      9.67 o 
   0   1  15       49.02       46.50      8.54 o 
   1   1  15       31.62       27.51      9.04 o 
   2   1  15        0.08      -11.26      7.50 o 
   3   1  15      117.45      114.74     18.19 o 
   4   1  15       12.61      -12.85     16.21 o 
   5   1  15        7.10       -0.34     11.59 o 
   6   1  15        0.16       -1.07     12.38 o 
  -6   2  15        3.34        4.94     13.14 o 
  -5   2  15        7.60       11.27     12.26 o 
  -4   2  15      180.09      276.19     20.79 o 
  -3   2  15        2.74       -1.78      6.55 o 
  -2   2  15     2538.62     2635.60     70.50 o 
  -1   2  15       39.88       24.22      6.13 o 
   0   2  15       16.68       25.68     14.23 o 
   1   2  15        0.46       -3.00      7.27 o 
   2   2  15        0.62       -7.61      7.20 o 
   3   2  15       31.04       22.83     12.57 o 
   4   2  15        0.49      -12.88     11.05 o 
   5   2  15       40.15       24.00     14.43 o 
   6   2  15       35.80       19.63     13.82 o 
  -6   3  15       12.47       25.71     15.70 o 
  -5   3  15       51.49       63.02     16.14 o 
  -4   3  15        0.01       -6.92      8.44 o 
  -3   3  15      292.97      361.58     17.07 o 
  -2   3  15       73.66      112.46     11.47 o 
  -1   3  15       74.52       96.51     12.42 o 
   0   3  15      140.73      159.29     15.51 o 
   1   3  15       59.57       72.46     12.41 o 
   2   3  15        6.17        0.83      8.31 o 
   3   3  15       56.13       66.65     23.48 o 
   4   3  15        0.57      -16.56     11.04 o 
   5   3  15       15.37        1.86     12.31 o 
   6   3  15        1.61      -13.26     13.03 o 
  -6   4  15       27.52       17.36     14.77 o 
  -5   4  15        0.62       -3.33     11.77 o 
  -4   4  15        0.90        0.23      6.99 o 
  -3   4  15       84.52       98.92     11.69 o 
  -2   4  15      334.61      332.48     15.91 o 
  -1   4  15       49.97       44.92     10.39 o 
   0   4  15       34.40       49.34     10.58 o 
   1   4  15       69.40       61.43     14.03 o 
   2   4  15       62.09       74.81     12.67 o 
   3   4  15      190.85      255.75     21.34 o 
   4   4  15        3.85       -4.72     28.15 o 
   5   4  15        6.19       10.26     13.43 o 
  -5   5  15        0.76      -10.95      9.50 o 
  -4   5  15        0.39       -0.07      6.99 o 
  -3   5  15       10.50       -0.81      6.80 o 
  -2   5  15       53.51       73.72     11.71 o 
  -1   5  15        9.09        4.25      9.32 o 
   0   5  15       98.80      102.13     13.28 o 
   1   5  15       65.06       72.69     11.86 o 
   2   5  15      108.07      128.40     18.73 o 
   3   5  15       76.86       79.84     15.16 o 
   4   5  15       26.03        2.22     10.85 o 
   5   5  15        2.39        1.47     13.05 o 
  -5   6  15        0.41       -8.76      9.97 o 
  -4   6  15        6.17       -2.82      7.32 o 
  -3   6  15       62.39       67.92     10.07 o 
  -2   6  15        1.57       11.33      9.90 o 
  -1   6  15      122.66      149.32     18.27 o 
   0   6  15       20.71       23.93      9.71 o 
   1   6  15      179.11      182.76     17.16 o 
   2   6  15       55.79       34.01     10.97 o 
   3   6  15       23.75       31.76     11.08 o 
   4   6  15        7.49        8.73     10.24 o 
   5   6  15       48.47       55.24     35.39 o 
  -5   7  15        0.12       -8.85      8.01 o 
  -4   7  15        7.59       -4.14      7.48 o 
  -3   7  15      133.12      152.56     15.71 o 
  -2   7  15        0.52       -2.94      9.18 o 
  -1   7  15      128.28      126.55     18.19 o 
   0   7  15        1.05       -7.14      9.49 o 
   1   7  15      249.14      285.23     26.90 o 
   2   7  15      204.73      193.73     18.48 o 
   3   7  15        1.94      -15.66     10.44 o 
   4   7  15       24.72       35.91     15.62 o 
   5   7  15        3.38       17.14     21.57 o 
  -5   8  15        1.07        0.08      9.14 o 
  -4   8  15        7.96        4.63      8.46 o 
  -3   8  15       35.39       12.37     11.48 o 
  -2   8  15       22.85       49.75     13.23 o 
  -1   8  15       71.30       71.83     15.04 o 
   0   8  15      103.47      124.50     18.51 o 
   1   8  15      111.47      113.48     14.39 o 
   2   8  15       10.70        3.15      9.17 o 
   3   8  15       13.71       -5.13      9.25 o 
   4   8  15       13.05       21.07     15.19 o 
  -4   9  15        5.79       -6.94     15.15 o 
  -3   9  15       94.40       89.02     16.58 o 
  -2   9  15       46.14       39.39     12.73 o 
  -1   9  15      108.26      109.59     17.03 o 
   0   9  15        6.59        2.85     10.57 o 
   1   9  15        1.22       -9.33     10.47 o 
   2   9  15       23.71       19.43     10.35 o 
   3   9  15        0.41       -0.58     13.69 o 
   4   9  15        8.81        5.70     12.40 o 
  -4  10  15        2.70        8.68     16.28 o 
  -3  10  15        4.54      -10.93     21.28 o 
  -2  10  15      127.03      143.61     19.48 o 
  -1  10  15       15.64        0.68     10.37 o 
   0  10  15        1.74      -11.24      9.90 o 
   1  10  15       20.74       13.01     22.70 o 
   2  10  15        0.94       -3.20     12.32 o 
   3  10  15        6.21       -5.26     11.47 o 
  -3  11  15        4.21        0.59     11.03 o 
  -2  11  15        6.65       -4.07     10.97 o 
  -1  11  15        3.84        7.26     11.57 o 
   0  11  15        2.29       -6.71     12.14 o 
   1  11  15       34.64       29.65     13.90 o 
   2  11  15        3.75       -5.87     15.17 o 
   3  11  15        0.04       -3.03     12.11 o 
  -2  12  15        2.65       -4.11     11.55 o 
  -1  12  15       12.65       10.09     13.42 o 
   0  12  15        1.59       -3.34     11.83 o 
   1  12  15        0.71      -13.03     12.82 o 
   2  12  15        9.40        5.05     11.75 o 
  -6   0  16        5.83        0.66     20.46 o 
  -4   0  16      178.27      267.90     37.82 o 
  -2   0  16       72.08       77.75     11.88 o 
   0   0  16       40.39       19.64     11.81 o 
   2   0  16        4.78       -8.95     15.81 o 
   4   0  16       24.69        2.39     17.05 o 
  -6   1  16        1.81      -19.98     13.32 o 
  -5   1  16        0.29       -7.84     11.88 o 
  -4   1  16       22.96       16.27     11.88 o 
  -3   1  16        1.69       -8.18      8.38 o 
  -2   1  16       99.08      115.06      9.16 o 
  -1   1  16      146.65      157.31     10.62 o 
   0   1  16       30.37       19.04      8.45 o 
   1   1  16        8.53        3.80      8.79 o 
   2   1  16        0.82      -13.17      8.78 o 
   3   1  16        2.32       -0.57     11.32 o 
   4   1  16       21.45        2.88     12.52 o 
   5   1  16        0.19        0.20     13.12 o 
  -5   2  16        2.44       -7.48     12.18 o 
  -4   2  16       50.60       52.58     14.62 o 
  -3   2  16       61.35       90.79     11.02 o 
  -2   2  16      230.46      243.37     13.36 o 
  -1   2  16       19.24       12.64      6.63 o 
   0   2  16       85.47       96.04     14.53 o 
   1   2  16       13.84        0.06      8.81 o 
   2   2  16        5.21       -4.05      8.88 o 
   3   2  16        1.86       -3.57     10.89 o 
   4   2  16        0.02       -6.42     11.67 o 
   5   2  16       24.49       57.67     16.33 o 
  -5   3  16       24.43        4.84     13.27 o 
  -4   3  16        0.22       -4.97      8.79 o 
  -3   3  16        2.38       -2.22      7.01 o 
  -2   3  16       96.84       90.43     10.65 o 
  -1   3  16       65.97       59.45     11.40 o 
   0   3  16       14.64       20.90      9.46 o 
   1   3  16      175.00      174.26     17.41 o 
   2   3  16       61.50       42.06     11.47 o 
   3   3  16      194.54      254.23     43.34 o 
   4   3  16        3.64       -1.91     12.63 o 
   5   3  16        0.05        3.19     12.92 o 
  -5   4  16       10.11        8.44     18.84 o 
  -4   4  16        7.76        6.85      9.00 o 
  -3   4  16       64.60       72.87     10.18 o 
  -2   4  16        0.14        0.32      8.14 o 
  -1   4  16      132.27      159.76     35.83 o 
   0   4  16       70.44       56.40     11.29 o 
   1   4  16       73.16       62.92     12.40 o 
   2   4  16        0.06        0.51      9.81 o 
   3   4  16        4.59        7.85     11.82 o 
   4   4  16        1.05      -15.88     10.59 o 
   5   4  16        6.28       14.78     12.80 o 
  -5   5  16       19.11       23.40     13.85 o 
  -4   5  16        2.68        0.31      7.71 o 
  -3   5  16        2.04       -4.99     12.70 o 
  -2   5  16      108.89      160.52     19.51 o 
  -1   5  16       46.34       38.68     12.95 o 
   0   5  16      127.72      155.46     22.53 o 
   1   5  16       17.27       14.24      9.70 o 
   2   5  16       62.79       52.75     11.97 o 
   3   5  16       76.49       82.81     13.69 o 
   4   5  16        4.56      -15.24     12.87 o 
   5   5  16        0.30       -8.31     11.90 o 
  -5   6  16        1.01       -0.30     10.93 o 
  -4   6  16       60.92       62.22     11.36 o 
  -3   6  16       83.50      125.44     21.18 o 
  -2   6  16      348.40      325.96     23.62 o 
  -1   6  16       45.53       40.25     13.60 o 
   0   6  16      202.50      225.42     35.59 o 
   1   6  16      117.87      154.73     16.69 o 
   2   6  16       82.98       81.39     13.57 o 
   3   6  16       50.39       46.07     12.15 o 
   4   6  16        0.11      -14.32      9.54 o 
   5   6  16        0.83       -4.26     21.52 o 
  -4   7  16       15.61       16.14      9.60 o 
  -3   7  16       38.05       53.49     17.74 o 
  -2   7  16       38.26       58.33     13.07 o 
  -1   7  16      122.89      145.27     21.77 o 
   0   7  16        2.18        2.14     10.79 o 
   1   7  16        2.60       12.85      9.57 o 
   2   7  16        0.09        1.87      9.72 o 
   3   7  16       10.02       11.14     11.33 o 
   4   7  16        7.26        2.09     10.51 o 
  -4   8  16        0.08      -11.89      9.14 o 
  -3   8  16       43.35       57.04     20.68 o 
  -2   8  16       17.93       24.06     12.52 o 
  -1   8  16      105.30       93.76     22.61 o 
   0   8  16        4.33      -12.71     10.17 o 
   1   8  16       13.13        4.57     14.55 o 
   2   8  16       44.35       55.21     12.33 o 
   3   8  16       12.70       10.82     10.90 o 
   4   8  16        0.25      -11.22     11.07 o 
  -4   9  16        4.15      -10.04     11.71 o 
  -3   9  16       12.84        4.93     11.41 o 
  -2   9  16        0.98      -13.48      8.99 o 
  -1   9  16        2.24       -3.35      9.85 o 
   0   9  16       32.47       27.84     14.42 o 
   1   9  16        7.58       -6.42     12.05 o 
   2   9  16        0.00       -9.69      9.58 o 
   3   9  16        0.16      -12.00     10.21 o 
  -3  10  16       10.79        5.17     11.63 o 
  -2  10  16        1.02        1.31     11.74 o 
  -1  10  16        1.72        3.52     10.89 o 
   0  10  16        4.21        0.61     11.12 o 
   1  10  16        1.18       -7.06     12.13 o 
   2  10  16        0.06      -14.97     14.30 o 
   3  10  16        1.85       -0.05     11.41 o 
  -2  11  16        0.73       -1.04     17.63 o 
  -1  11  16        0.49      -10.55     11.14 o 
   0  11  16        0.01       -3.25     12.24 o 
   1  11  16        0.70      -16.39     12.73 o 
   2  11  16        0.22      -18.76     13.48 o 
  -5   0  17        0.82      -21.70     17.54 o 
  -3   0  17       54.38       86.76     22.72 o 
  -1   0  17      201.03      265.76     33.39 o 
   1   0  17      128.68      101.66     17.63 o 
   3   0  17        4.48       -3.99     16.74 o 
   5   0  17        4.24        1.77     18.69 o 
  -5   1  17        1.15       -6.44     12.20 o 
  -4   1  17        1.69       -7.21     10.70 o 
  -3   1  17      103.17      109.43     16.77 o 
  -2   1  17        0.24       -1.46      6.17 o 
  -1   1  17       15.23        4.98      6.43 o 
   0   1  17       33.10       22.52      8.48 o 
   1   1  17      107.68      105.27     14.45 o 
   2   1  17       38.88       34.88     11.46 o 
   3   1  17        2.53        5.97     12.09 o 
   4   1  17       13.89       20.36     14.75 o 
   5   1  17       22.95        7.98     14.55 o 
  -5   2  17        0.11      -18.15     12.31 o 
  -4   2  17        0.24       -5.24     13.91 o 
  -3   2  17        2.43        6.30      8.85 o 
  -2   2  17        6.60       -0.61      7.15 o 
  -1   2  17       17.10        6.75      9.61 o 
   0   2  17       91.26       87.09     15.03 o 
   1   2  17       62.83       44.62     11.89 o 
   2   2  17       18.54        3.60      9.83 o 
   3   2  17       11.74        8.52     12.37 o 
   4   2  17       25.61       27.32     14.20 o 
   5   2  17        0.08       -5.15     13.90 o 
  -5   3  17        3.36       -9.88     12.55 o 
  -4   3  17        7.83       -7.82     11.45 o 
  -3   3  17       42.86       39.85      9.06 o 
  -2   3  17      115.89       99.94     13.79 o 
  -1   3  17       27.25       21.76      9.70 o 
   0   3  17        1.83      -12.83      8.55 o 
   1   3  17        3.50       -7.00      9.07 o 
   2   3  17        1.63       -4.69      8.67 o 
   3   3  17       33.45       21.08     11.35 o 
   4   3  17        8.67       -0.60     16.56 o 
   5   3  17        1.76       -9.09     14.05 o 
  -5   4  17        8.62        3.30     13.01 o 
  -4   4  17       73.61       49.05     12.77 o 
  -3   4  17        1.71       18.71      9.88 o 
  -2   4  17       14.44       16.14      9.69 o 
  -1   4  17        0.62       -5.62     14.04 o 
   0   4  17        1.52        2.67      9.26 o 
   1   4  17       31.49       11.80     10.23 o 
   2   4  17        0.39      -11.73      7.82 o 
   3   4  17       37.06       36.94     12.24 o 
   4   4  17       16.58       45.26     15.76 o 
  -4   5  17       12.11        9.12     10.31 o 
  -3   5  17        0.45       -8.95      8.32 o 
  -2   5  17       96.91      155.15     19.83 o 
  -1   5  17        5.43       -0.82     10.55 o 
   0   5  17       31.41       18.67     11.03 o 
   1   5  17       63.32       57.11     12.99 o 
   2   5  17       76.58       58.31     12.68 o 
   3   5  17       23.21        2.50     10.19 o 
   4   5  17       17.71       25.64     12.10 o 
  -4   6  17       18.62       29.68     10.70 o 
  -3   6  17       63.69      104.91     14.59 o 
  -2   6  17       17.50        6.98     11.60 o 
  -1   6  17       35.73       40.16     19.02 o 
   0   6  17      175.36      221.20     26.62 o 
   1   6  17      120.76      111.66     14.76 o 
   2   6  17       17.96       30.40     11.64 o 
   3   6  17        0.51      -10.89     10.20 o 
   4   6  17        0.03       -1.81     10.93 o 
  -4   7  17        6.56        9.43     10.20 o 
  -3   7  17        6.89       -6.53     10.10 o 
  -2   7  17       25.64       26.79     13.32 o 
  -1   7  17        5.13       19.84     12.06 o 
   0   7  17       15.15       29.47     13.02 o 
   1   7  17        1.54       -5.75      9.88 o 
   2   7  17       73.25       58.18     13.46 o 
   3   7  17       80.05       84.10     14.89 o 
   4   7  17        0.84       -8.93     10.47 o 
  -3   8  17        2.48        0.94     11.64 o 
  -2   8  17        1.25       -2.81     11.48 o 
  -1   8  17       12.87       12.31     15.46 o 
   0   8  17        0.73      -14.34     10.42 o 
   1   8  17        2.23        9.85     13.01 o 
   2   8  17        1.28       -6.49     10.22 o 
   3   8  17        3.68       -2.86     12.01 o 
  -3   9  17        2.60      -16.67     11.12 o 
  -2   9  17       66.32       64.66     17.25 o 
  -1   9  17        0.11       -3.53     10.91 o 
   0   9  17        1.46        2.07     12.11 o 
   1   9  17        0.40       -4.67     12.49 o 
   2   9  17        0.76      -18.39     12.26 o 
  -2  10  17       31.10       36.33     16.10 o 
  -1  10  17        0.08      -11.97     11.58 o 
   0  10  17       13.70       18.65     15.02 o 
   1  10  17        7.53       23.46     14.85 o 
   2  10  17        2.23       -3.44     12.95 o 
  -4   0  18        0.12      -18.38     13.20 o 
  -2   0  18        0.46      -13.09      8.72 o 
   0   0  18        5.35       -4.60     11.17 o 
   2   0  18      102.33       63.51     23.30 o 
   4   0  18        5.07      -19.04     17.58 o 
  -4   1  18        0.60      -10.75     11.29 o 
  -3   1  18        7.96        5.66     11.05 o 
  -2   1  18       37.83       38.88     13.74 o 
  -1   1  18        1.37       -9.63      8.16 o 
   0   1  18        5.27       10.99     10.37 o 
   1   1  18       23.48        9.83     12.32 o 
   2   1  18       77.65       57.81     20.11 o 
   3   1  18        0.56       -0.23     13.19 o 
   4   1  18        0.02        0.74     14.22 o 
  -4   2  18        9.03       14.71     21.26 o 
  -3   2  18        6.69        2.84      8.73 o 
  -2   2  18        0.05       -9.15      8.52 o 
  -1   2  18       16.31        2.73      9.41 o 
   0   2  18       18.33       17.01     10.51 o 
   1   2  18       43.21       49.36     17.69 o 
   2   2  18        1.24       -6.49      9.82 o 
   3   2  18        2.23      -12.62     11.64 o 
   4   2  18        0.70      -11.14     12.63 o 
  -4   3  18        0.21       17.68     13.61 o 
  -3   3  18        0.72       -1.99     10.17 o 
  -2   3  18        1.54       -4.92      8.64 o 
  -1   3  18        9.22       14.65     13.88 o 
   0   3  18       10.28      -10.03      9.36 o 
   1   3  18        2.32      -10.24      9.86 o 
   2   3  18        0.15       -1.84     10.65 o 
   3   3  18        9.79       -6.57     10.41 o 
   4   3  18        0.04        0.50     14.75 o 
  -4   4  18        0.35       -9.17     17.49 o 
  -3   4  18        2.63        1.40      9.84 o 
  -2   4  18        8.56        7.92     13.38 o 
  -1   4  18        1.51       -4.88     11.91 o 
   0   4  18       88.94      105.43     15.21 o 
   1   4  18       44.31       63.43     13.48 o 
   2   4  18        2.28      -10.43     10.52 o 
   3   4  18        0.79       -8.10     10.48 o 
   4   4  18        3.03      -11.33     19.62 o 
  -4   5  18        0.81       -1.13     16.21 o 
  -3   5  18       14.89       14.84      9.87 o 
  -2   5  18       25.10       44.45     14.27 o 
  -1   5  18       11.08       16.10     12.40 o 
   0   5  18       52.16       51.51     15.48 o 
   1   5  18       21.24       26.84     12.20 o 
   2   5  18        2.51        4.21     10.00 o 
   3   5  18        5.83       -0.16     10.95 o 
   4   5  18        2.03        6.31     14.09 o 
  -3   6  18       30.44       31.57     13.34 o 
  -2   6  18        0.23        7.75     12.43 o 
  -1   6  18        4.12       -5.20     11.50 o 
   0   6  18       21.81        0.73     11.51 o 
   1   6  18       63.93       78.07     14.43 o 
   2   6  18        8.12        4.45     10.81 o 
   3   6  18        2.40       10.21     11.35 o 
  -3   7  18        0.49       -0.29     12.55 o 
  -2   7  18       16.49       27.95     15.99 o 
  -1   7  18       18.88       17.83     23.43 o 
   0   7  18        4.24       11.83     12.94 o 
   1   7  18        5.61       -8.10     12.36 o 
   2   7  18        4.90       -0.30     10.73 o 
   3   7  18        2.44        6.68     11.95 o 
  -2   8  18        2.22        1.29     11.53 o 
  -1   8  18       15.99        3.44     12.17 o 
   0   8  18        2.47       -4.87     12.09 o 
   1   8  18       15.99       14.14     13.99 o 
   2   8  18        9.33        3.67     11.34 o 
  -2   9  18        4.99       -3.46     12.91 o 
  -1   9  18        0.18      -10.82     13.03 o 
   0   9  18        8.25        4.56     12.74 o 
   1   9  18        1.47        2.94     13.49 o 
  -3   0  19      109.23      107.44     24.49 o 
  -1   0  19       60.25       57.33     16.21 o 
   1   0  19        0.00      -23.25     17.76 o 
   3   0  19        5.88      -14.44     20.02 o 
  -4   1  19        9.55       30.61     19.38 o 
  -3   1  19       30.31       22.04     13.21 o 
  -2   1  19        2.68        1.14      9.19 o 
  -1   1  19        0.00       -6.60      9.11 o 
   0   1  19       33.56       31.14     11.67 o 
   1   1  19       26.77       13.87     10.93 o 
   2   1  19        3.97        1.14     13.80 o 
   3   1  19        0.83       -6.21     14.04 o 
   4   1  19        0.17       -9.71     15.62 o 
  -4   2  19        9.43       -0.02     12.37 o 
  -3   2  19        0.03        3.10     17.10 o 
  -2   2  19        0.79      -10.26     10.25 o 
  -1   2  19        0.03       -2.24     12.09 o 
   0   2  19        0.12      -10.05      9.76 o 
   1   2  19        0.00      -14.03      9.35 o 
   2   2  19        0.01      -11.59      9.72 o 
   3   2  19        4.80      -15.06     13.24 o 
  -4   3  19        0.84        6.07     19.09 o 
  -3   3  19        0.77      -14.29     11.34 o 
  -2   3  19        0.25       -6.69     12.15 o 
  -1   3  19        0.22        1.37     13.00 o 
   0   3  19       12.84        1.55     10.34 o 
   1   3  19        0.08      -13.75      9.17 o 
   2   3  19       15.22       -2.03     11.06 o 
   3   3  19       10.70        8.48     14.15 o 
  -3   4  19        1.74       -3.84     10.36 o 
  -2   4  19        2.61      -10.12     11.77 o 
  -1   4  19        0.07      -14.58     12.33 o 
   0   4  19        0.08       -3.80     12.88 o 
   1   4  19        0.82       -7.53     10.28 o 
   2   4  19       12.58        8.57     10.59 o 
   3   4  19        0.12       -8.15     10.60 o 
  -3   5  19       30.49       44.49     13.86 o 
  -2   5  19        3.82        0.21     12.57 o 
  -1   5  19       15.38       20.37     14.45 o 
   0   5  19        3.25      -13.41     14.06 o 
   1   5  19       39.17       25.45     13.75 o 
   2   5  19       15.54       29.37     12.44 o 
   3   5  19        1.20      -16.33     10.88 o 
  -3   6  19       18.62        5.69     22.34 o 
  -2   6  19        8.00       24.19     14.03 o 
  -1   6  19       33.15       50.61     16.53 o 
   0   6  19        1.27        1.02     13.72 o 
   1   6  19        0.56        0.43     13.30 o 
   2   6  19       28.63        6.16     11.63 o 
  -2   7  19        0.03       -8.78     12.48 o 
  -1   7  19       29.65       34.20     16.00 o 
   0   7  19       66.66      103.24     37.42 o 
   1   7  19        2.26      -15.23     13.36 o 
   2   7  19       13.06       -6.04     10.78 o 
  -1   8  19       10.74       -0.07     13.65 o 
   0   8  19       11.85       -5.34     13.13 o 
   1   8  19        6.06       12.80     15.19 o 
   0   0  20        8.17        2.01     13.18 o 
   2   0  20       30.89      -14.31     18.07 o 
  -3   1  20        3.70       -2.44     15.63 o 
  -1   1  20       18.62        6.83      9.97 o 
   0   1  20        2.31        0.13     10.96 o 
   1   1  20        4.26      -12.76      9.94 o 
   2   1  20        5.28      -10.59     13.63 o 
   3   1  20        4.62        3.34     15.30 o 
  -3   2  20       14.82       26.71     20.46 o 
  -2   2  20       12.40       -3.24      9.81 o 
  -1   2  20        0.41       -2.03     15.41 o 
   0   2  20        0.05       -9.95     12.02 o 
   1   2  20        8.15       -9.83     11.22 o 
   2   2  20        0.14       -3.30     14.53 o 
  -3   3  20        2.72        1.15     15.41 o 
  -2   3  20       13.03       13.69     30.14 o 
  -1   3  20        0.79      -12.33     13.32 o 
   0   3  20        3.48      -12.36     11.47 o 
   1   3  20       10.74       -0.29     11.75 o 
   2   3  20        0.72        3.59     11.87 o 
  -2   4  20        7.03       -7.33     12.54 o 
  -1   4  20        4.92        4.45     13.90 o 
   0   4  20       27.27       19.17     15.20 o 
   1   4  20        0.43        0.13     11.56 o 
   2   4  20        1.82       15.22     12.97 o 
  -2   5  20        9.21       12.79     15.22 o 
  -1   5  20       17.34       21.12     14.68 o 
   0   5  20       14.45       18.50     15.49 o 
   1   5  20       35.14       29.81     13.39 o 
  -1   6  20       39.68      112.21     21.21 o 
   0   6  20       55.40       53.52     18.61 o 
   1   6  20       17.19       10.21     15.59 o 
  -1   0  21        3.94      -23.60     16.10 o 
   1   0  21        3.67      -26.97     17.98 o 
  -1   1  21        4.50       -5.88     15.72 o 
   0   1  21        5.71       -5.99     11.84 o 
   1   1  21        0.86      -10.67     15.11 o 
  -1   2  21        0.52       -4.88     13.62 o 
   0   2  21        4.98        9.89     12.66 o 
   1   2  21        4.28      -14.24     11.65 o 
  -1   3  21        8.22       -1.38     14.71 o 
   0   3  21       12.12       -7.20     14.76 o 
   1   3  21        0.04       -5.08     11.59 o 
                                                 
